# Supplementary material for: Analysis of Plasmodium vivax schizont transcriptomes from field isolates reveals heterogeneity of expression of genes involved in host-parasite interactions
Source: Sci Rep. 2020 Oct 7;10:16667. doi: 10.1038/s41598-020-73562-7 (PMC7541449; doi:10.1038/s41598-020-73562-7)
Supplement: Supplementary file 2 — Supplementary Tables. [file 41598_2020_73562_MOESM2_ESM.xlsx]

## Sheet: Table_S1
Siegel et al. 2020; Table S1. RNA-Seq mapping statistics to the P. vivax P01 genome
	PV0563	PV0565	PV0568	PV0417-3
Total reads	55720594	52651506	63124660	64316506
Mapped reads (PVP01)	47769597	45403918	54566950	55793622
Percentage mapped	85.7306	86.2348	86.4432	86.7485

## Sheet: Table_S2
Siegel et al. 2020; Table S2. Annotation changes made for the PvP01 genome based on the RNA-seq data from the four patient isolates presented in this study.
gene_ida	date		type		details
PVX_000015	2012-12-01		exon		added exon 1
PVX_000530	2012-12-01		exon		deleted intron 9*
PVX_000580	2012-11-29		exon		changed coordinates of exon 2, added exon 10
PVX_000604	2012-11-29		exon		changed coordinates of exon 5
PVX_000650	2013-04-29		exon		deleted intron 4
PVX_000660	2012-11-29		exon		changed coordinates of exon 3
PVX_000825	2012-11-29		exon		changed coordinates of exon 1
PVX_000900	2012-11-29		exon		added exon 5, changed coordinates of exon 6
PVX_001100	2012-12-06		exon		extended exon 2, added exon 1
PVX_001105	2012-12-06		exon		extended exon 2, added exon 1
PVX_001615	2013-04-29		exon		added exon 1
PVX_001630	2012-12-07		exon		added intron 1
PVX_001700	2012-12-02		exon		added exon 1, extended exon 2
PVX_001783	2012-12-05		exon		changed coordinates of exon 1
PVX_001840	2012-11-30		exon		changed coordinates of exon 10
PVX_002485	2012-12-23		exon		added exon 4
PVX_002485	2012-11-29		exon		changed coordinates of exon 2
PVX_002507	2012-12-01		exon		added exon 1, extended exon 2
PVX_002745	2012-12-23		exon		added exon 10
PVX_002855	2013-04-21		exon		changed coordinates of exon 1
PVX_002865	2012-11-29		exon		changed coordinates of exon 2
PVX_002930	2012-11-29		exon		changed coordinates of exon 2
PVX_003487	2013-04-21		exon		changed coordinates of exon 2
PVX_003550	2013-10-08		exon		changed coordinates of exon 1*
PVX_003555	2012-12-01		exon		changed coordinates of exon 1
PVX_003580	2012-11-29		exon		added exon 1*
PVX_003685	2012-12-06		exon		added exon 1, 2*
PVX_003750	2013-04-21		exon		changed coordinates of exon 2
PVX_003795	2012-11-29		exon		changed coordinates of exon 2
PVX_003810	2012-11-29		exon		changed coordinates of exon 2
PVX_003825	2012-11-29		exon		changed coordinates of exon 2
PVX_003840	2012-11-29		exon		changed coordinates of exon 2
PVX_003845	2012-12-23		exon		changed coordinates of exon 2
PVX_003915	2012-11-29		exon		changed coordinates of exon 6
PVX_004530	2013-04-21		exon		changed coordinates of exon 1
PVX_004530	2012-11-30		exon		changed coordinates of exon 2
PVX_004537	2012-11-30		exon		added exon 3
PVX_005040	2012-11-30		exon		added exon 2*
PVX_005058	2012-12-05		exon		added intron 2
PVX_079740	2012-12-01		exon		changed coordinates of exon 3
PVX_079785	2012-12-01		exon		changed coordinates of exon 4
PVX_079825	2012-12-28		exon		added exon 10
PVX_079860	2012-12-28		exon		added exon 11
PVX_079860	2012-12-01		exon		changed coordinates of exon 6
PVX_079895	2012-12-29		exon		changed coordinates of exon 1*
PVX_080055	2012-12-01		exon		changed coordinates of exon 2
PVX_080115	2012-12-29		exon		changed coordinates of exon 4
PVX_080125	2012-12-29		exon		changed coordinates of exon 2
PVX_080130	2012-12-01		exon		changed coordinates of exon 2
PVX_080147	2012-12-08		exon		changed coordinates of exon 4*
PVX_080150	2012-12-29		exon		added exon 6
PVX_080150	2012-12-05		exon		changed coordinates of exon 2*
PVX_080255	2012-12-01		exon		changed coordinates of exon 2
PVX_080305	2012-12-05		exon		added exon 7, changed coordinates of exon 6
PVX_080345	2012-12-01		exon		changed coordinates of exon 2
PVX_080475	2012-12-01		exon		changed coordinates of exon 5
PVX_080617	2012-12-01		exon		changed coordinates of exon 3, 8*
PVX_080670	2012-12-01		exon		changed coordinates of exon 2
PVX_080690	2012-12-01		exon		added exon 8
PVX_081250	2012-11-29		exon		changed coordinates of exon 2
PVX_081275	2012-11-29		exon		changed coordinates of exon 1
PVX_081360	2012-11-29		exon		extended exon 1
PVX_081410	2012-11-29		exon		changed coordinates of exon 4, 5*
PVX_081490	2012-11-29		exon		changed coordinates of exon 2
PVX_081605	2012-11-29		exon		changed coordinates of exon 5
PVX_081835	2012-12-01		exon		added exon 1
PVX_081840	2012-12-23		exon		changed coordinates of exon 3
PVX_081847	2012-11-29		exon		changed coordinates of exon 2
PVX_082360	2012-12-01		exon		changed coordinates of exon 2
PVX_082380	2012-12-01		exon		added exon 8
PVX_082830	2012-12-01		exon		changed coordinates of exon 17
PVX_082835	2012-12-01		exon		changed coordinates of exon 1
PVX_083110	2013-04-22		exon		changed coordinates of exon 1
PVX_083335	2012-12-19		exon		added exon 5
PVX_083345	2012-12-01		exon		added exon 9
PVX_083350	2013-04-22		exon		changed coordinates of exon 1
PVX_083370	2012-12-12		exon		added exon 2
PVX_083545		2012-12-12		exon		added exon 1
PVX_083575		2013-04-22		exon		changed coordinates of exon 2*
PVX_084120		2013-01-02		exon		added exon 1*
PVX_084130		2012-12-03		exon		changed coordinates of exon 3
PVX_084440		2012-12-03		exon		changed coordinates of exon 1*
PVX_084515		2013-01-02		exon		changed coordinates of exon 6, added exon 7*
PVX_084525		2012-12-03		exon		changed coordinates of exon 1
PVX_084925		2012-12-03		exon		changed coordinates of exon 10
PVX_084935		2012-12-03		exon		changed coordinates of exon 1
PVX_085005		2012-12-03		exon		changed coordinates of exon 1
PVX_085115		2012-12-03		exon		changed coordinates of exon 1
PVX_085375		2012-12-05		exon		changed coordinates of exon 1*
PVX_085410		2013-01-02		exon		changed coordinates of exon 1
PVX_085415		2012-12-09		exon		added exon 2
PVX_085500		2013-01-02		exon		changed coordinates of exon 9
PVX_085585		2012-12-03		exon		deleted exon 2
PVX_085905		2012-12-03		exon		changed coordinates of exon 1
PVX_085910		2013-01-02		exon		added exon 1
PVX_085977		2012-12-14		exon		added exon 1*
PVX_086030		2012-12-03		exon		changed coordinates of exon 4
PVX_086135		2013-01-02		exon		changed coordinates of exon 7*
PVX_086205		2013-01-02		exon		changed coordinates of exon 18
PVX_086205		2012-12-03		exon		changed coordinates of exon 7, 8*
PVX_086280		2012-12-09		exon		added exon 1, 2, 3*
PVX_086330		2012-12-03		exon		changed coordinates of exon 7
PVX_086860		2012-11-30		exon		changed coordinates of exon 1
PVX_086870		2012-11-30		exon		changed coordinates of exon 1
PVX_086930		2012-11-30		exon		changed coordinates of exon 1
PVX_086940		2013-01-27		exon		added exon 1*
PVX_086945		2012-11-30		exon		changed coordinates of exon 1
PVX_086985		2012-12-24		exon		changed coordinates of exon 2
PVX_087080		2012-12-07		exon		added exon 5, 6, 7*
PVX_087105		2012-12-05		exon		changed coordinates of exon 2*
PVX_087855		2012-12-06		exon		added exon 2, shortened exon 1
PVX_088035		2012-11-29		exon		changed coordinates of exon 2
PVX_088165		2012-12-22		exon		added exon 5
PVX_088205		2012-12-06		exon		added exon 1
PVX_088240		2012-11-29		exon		changed coordinates of exon 9
PVX_088250		2012-12-06		exon		added exon 2
PVX_088805		2012-11-30		exon		changed coordinates of exon 1
PVX_088805		2013-04-21		exon		changed coordinates of exon 3*
PVX_088810	2012-12-01		exon		added exon 1
PVX_088845	2012-12-03		exon		added exon 1, extended exon 2
PVX_088975	2012-12-05		exon		changed coordinates of exon 1*
PVX_089020	2012-12-10		exon		added exon 1
PVX_089360	2012-11-30		exon		extended exon 1
PVX_089410	2012-11-30		exon		changed coordinates of exon 1
PVX_089460	2013-04-21		exon		changed coordiantes of exon 1
PVX_089470	2012-11-30		exon		changed coordinates of exon 1
PVX_089473	2012-12-23		exon		changed coordinates of exon 1*
PVX_089475	2012-12-23		exon		changed coordinates of exon 1*
PVX_089500	2012-11-30		exon		changed coordinates of exon 3, added exon 5
PVX_089592	2012-12-23		exon		changed coordinates of exon 1
PVX_089700	2012-11-30		exon		changed coordinates of exon 3
PVX_089720	2012-12-05		exon		changed coordinates of exon 1*
PVX_089852	2012-12-23		exon		changed coordinates of exon 1*
PVX_089910	2012-11-30		exon		changed coordinates of exon 1
PVX_090270	2012-12-02		exon		exteneded exon 2, added exon 1
PVX_090330	2012-12-03		exon		deleted exon 3, added exon 1
PVX_090335	2012-11-30		exon		changed coordinates of exon 2
PVX_090940	2012-11-30		exon		changed coordinates of exon 8, added exon 12
PVX_091000	2012-12-27		exon		added exon 3
PVX_091136	2012-11-30		exon		changed coordinates of exon 2
PVX_091140	2012-11-30		exon		changed coordinates of exon 5
PVX_091430	2012-11-30		exon		changed coordinates of exon 10
PVX_091570	2012-11-30		exon		added exon 2, 3, 17*
PVX_091580	2012-11-30		exon		changed coordinates of exon 4
PVX_091610	2012-11-30		exon		changed coordinates of exon 1*
PVX_091660	2013-01-10		exon		added exon 1*
PVX_091750	2012-11-30		exon		changed coordinates of exon 10
PVX_091905	2013-01-03		exon		changed coordinates of exon 6*
PVX_092005	2012-11-30		exon		added exon 2
PVX_092035	2012-12-07		exon		deleted intron 2*
PVX_092135	2012-11-30		exon		changed coordinates of exon 3
PVX_092190	2013-01-03		exon		changed coordinates of exon 4
PVX_092330	2012-12-07		exon		added exon 1
PVX_092360	2012-12-07		exon		changed coordinates of exon 4, added exon 6
PVX_092370	2012-11-30		exon		changed coordinates of exon 1
PVX_092415	2013-01-10		exon		added exon 1*
PVX_092475	2013-04-22		exon		changed coordinates of exon 1
PVX_092490	2012-12-05		exon		changed coordinates of exon 1*
PVX_092670	2012-11-30		exon		changed coordinates of exon 1
PVX_092680		2012-12-07		exon		added exon 2
PVX_092680		2012-11-30		exon		added exon 2*
PVX_092790		2012-11-30		exon		changed coordinates of exon 2*
PVX_092855		2012-12-05		exon		deleted exon 2, changed coordinates of exon 1, 2*
PVX_092925		2012-12-01		exon		changed coordinates of exon 1
PVX_092930		2013-04-22		exon		changed coordinates of exon 2
PVX_093710		2012-11-29		exon		changed coordinates of exon 2*
PVX_093715		2012-11-29		exon		added exon 4, changed coordinates of exon 1, 2*
PVX_094240		2012-11-30		exon		changed coordinates of exon 1
PVX_094240		2012-11-30		exon		changed coordinates of exon 3
PVX_094243		2012-11-30		exon		added exon 3*
PVX_094245		2012-11-30		exon		deleted intron 2
PVX_094250		2012-11-30		exon		changed coordinates of exon 1
PVX_094255		2012-12-24		exon		changed coordinates of exon 1*
PVX_094260		2012-12-16		exon		added exon 2, extended exon 1*
PVX_094425		2012-11-30		exon		changed coordinates of exon 5
PVX_094540		2012-12-11		exon		added exon 8
PVX_094820		2012-11-30		exon		changed coordinates of exon 2
PVX_094890		2012-11-30		exon		changed coordinates of exon 6
PVX_094905		2013-01-07		exon		added exon 5
PVX_095035		2014-04-09		exon		added exon 2
PVX_095095		2012-11-30		exon		changed coordinates of exon 1
PVX_095125		2012-11-30		exon		added exon 3, 10*
PVX_095125		2013-04-22		exon		changed coordinates of exon 6
PVX_095140		2012-11-30		exon		changed coordinates of exon 3
PVX_095165		2012-12-07		exon		added exon 3*
PVX_095315		2012-12-05		exon		changed coordinates of exon 1*
PVX_095405		2012-11-30		exon		changed coordinates of exon 4
PVX_095475		2012-12-07		exon		deleted intron*
PVX_095495		2012-11-30		exon		changed coordinates of exon 1
PVX_095990		2012-11-29		exon		changed coordinates of exon 1
PVX_096010		2012-12-04		exon		changed coordinates of exon 1
PVX_096045		2012-12-10		exon		added exon 1, changed coordinates of exon 2
PVX_096060		2012-12-06		exon		added exon 2
PVX_096065		2012-12-04		exon		changed coordinates of exon 1*
PVX_096195		2012-11-29		exon		changed coordinates of exon 4
PVX_096395		2012-12-23		exon		added exon 1*
PVX_096920		2013-04-26		exon		added exon 1
PVX_096920		2012-11-29		exon		changed coordinates of exon 1*
PVX_096930		2012-12-10		exon		added exon 1, changed coordinates of exon 3
PVX_097530		2012-12-01		exon		added exon 1
PVX_097540	2012-12-01		exon		changed coordinates of exon 2*
PVX_097557	2012-12-01		exon		changed coordinates of exon 1
PVX_097580	2012-12-01		exon		added exon 1
PVX_097585	2012-12-01		exon		added exon 1, extended exon 2
PVX_097787	2012-12-01		exon		changed coordinates of exon 2*
PVX_097890	2012-12-29		exon		added exon 2
PVX_098045	2012-12-01		exon		changed coordinates of exon 5*
PVX_098582	2012-12-16		exon		added exon 1
PVX_098625	2012-12-07		exon		added exon 4*
PVX_098660	2013-04-21		exon		changed coordinates of exon 9
PVX_098690	2012-12-11		exon		added exon 3
PVX_098725	2012-11-30		exon		changed coordinates of exon 9
PVX_098820	2012-11-30		exon		changed coordinates of exon 3
PVX_099015	2012-11-30		exon		changed coordinates of exon 4
PVX_099065	2012-12-24		exon		changed coordinates of exon 1
PVX_099385	2012-11-30		exon		changed coordinates of exon 2
PVX_099470	2012-12-24		exon		added exon 3*
PVX_099475	2012-12-07		exon		added exon 3, 4*
PVX_099530	2012-12-11		exon		added exon 4*
PVX_099635	2012-11-30		exon		changed coordinates of exon 1
PVX_099665	2012-11-30		exon		changed coordinates of exon 1, 2*
PVX_099740	2012-11-30		exon		changed coordinates of exon 7
PVX_099800	2012-12-24		exon		changed coordinates of exon 4
PVX_099915	2012-12-07		exon		added exon 1*
PVX_099970	2012-12-24		exon		changed coordinates of exon 3
PVX_100005	2012-12-24		exon		added exon 3
PVX_100515	2012-12-03		exon		changed coordinates of exon 2
PVX_100595	2013-04-22		exon		changed coordinates of exon 6*
PVX_100630	2012-12-03		exon		changed coordinates of exon 2
PVX_100670	2013-04-22		exon		changed coordinates of exon 1
PVX_101350	2012-12-14		exon		added exon 2
PVX_101442	2013-04-22		exon		changed coordinates of exon 7
PVX_101505	2012-12-01		exon		added exon 1, extended exon 2
PVX_101510	2012-12-01		exon		added exon 1
PVX_101550	2013-04-22		exon		added exon 1
PVX_101560	2013-04-22		exon		added exon 1
PVX_101565	2012-12-01		exon		changed coordinates of exon 4
PVX_101570	2012-12-01		exon		added exon 4
PVX_101575	2012-12-01		exon		added exon 1
PVX_101575	2013-04-22		exon		added exon 1, extended exon 2
PVX_101585	2012-12-01		exon		added exon 1
PVX_101590		2013-04-22		exon		added exon 1
PVX_101620		2012-12-01		exon		changed coordinates of exon 1
PVX_110830		2012-11-30		exon		added exon 1
PVX_110835		2012-11-30		exon		deleted intron 2
PVX_111150		2012-11-30		exon		changed coordinates of exon 2
PVX_111150		2012-12-24		exon		changed coordinates of exon 5
PVX_111270		2012-11-30		exon		added exon 3
PVX_111292		2012-12-11		exon		changed coordinates of exon 1
PVX_111415		2012-11-30		exon		added exon 7, changed coordinates of exon 8*
PVX_111435		2012-12-24		exon		changed coordinates of exon 7
PVX_111440		2012-11-30		exon		changed coordinates of exon 2*
PVX_111535		2012-12-11		exon		added exon 1, 2, 3*
PVX_113220		2012-12-16		exon		added exon 3
PVX_113230		2012-12-01		exon		deleted exon 4
PVX_113260		2012-12-01		exon		added exon 1, changed coordinates of exon 2
PVX_113500		2012-12-12		exon		added exon 2
PVX_113525		2012-12-01		exon		changed coordinates of exon 1
PVX_113731		2012-12-01		exon		added exon 4*
PVX_113945		2012-12-05		exon		changed coordinates of exon 3
PVX_113980		2012-12-08		exon		deleted intron*
PVX_114070		2012-12-05		exon		changed coordinates of exon 8*
PVX_114250		2012-12-30		exon		changed coordinates of exon 1*
PVX_114270		2012-12-30		exon		merged exon 8*
PVX_114346		2012-12-01		exon		changed coordinates of exon 17, added exon 14
PVX_114350		2012-12-01		exon		changed coordinates of exon 2
PVX_114350		2012-12-05		exon		changed coordinates of exon 5*
PVX_114920		2012-12-05		exon		changed coordinates of exon 3*
PVX_114990		2012-12-01		exon		changed coordinates of exon 7
PVX_115125		2012-12-12		exon		added exon 1
PVX_115425		2012-12-01		exon		changed coordinates of exon 1
PVX_115445		2012-12-12		exon		added exon 5
PVX_115470		2012-12-01		exon		added exon 1, extended exon 2
PVX_116525		2012-12-01		exon		changed coordinates of exon 15, added exon 16
PVX_116582		2013-01-24		exon		added exon 1*
PVX_116585		2013-01-24		exon		added exon 2*
PVX_116635		2012-12-01		exon		added intron 1, changed coordinates of exon 2
PVX_116700		2013-01-24		exon		added exon 1*
PVX_116750		2012-12-12		exon		changed coordinates of exon 1*
PVX_116815		2012-12-01		exon		changed coordinates of exon 3*
PVX_117120		2012-12-01		exon		changed coordinates of exon 2
PVX_117335		2013-04-22		exon		changed coordinates of exon 10, 11, 20, 23, added
					exon 19
PVX_117725	2012-12-13		exon		added exon 1
PVX_117915	2013-04-22		exon		added exon 4
PVX_118445	2013-04-22		exon		changed coordinates of exon 4*
PVX_118560	2012-12-03		exon		changed coordinates of exon 14
PVX_118600	2012-12-03		exon		changed coordinates of exon 11
PVX_118690	2012-12-13		exon		deleted exon 1*
PVX_119265	2012-12-11		exon		added exon 2
PVX_119325	2012-12-05		exon		changed coordinates of exon 4*
PVX_119440	2012-11-30		exon		added exon 4
PVX_119500	2012-11-30		exon		changed coordinates of exon 2
PVX_119550	2012-11-30		exon		added exon 2
PVX_119550	2013-02-19		exon		changed coordinates of exon 1
PVX_119595	2012-11-30		exon		changed coordinates of exon 1
PVX_119660	2012-12-07		exon		deleted intron 4
PVX_119725	2012-11-30		exon		changed coordinates of exon 5
PVX_121870	2013-04-22		exon		added exon 1
PVX_121876	2012-12-01		exon		changed coordinates of exon 2
PVX_121895	2013-01-02		exon		added exon 1
PVX_121965	2012-12-03		exon		changed coordinates of exon 2
PVX_122077	2012-12-14		exon		added exon 9
PVX_122105	2012-12-03		exon		changed coordinates of exon 1
PVX_122130	2012-12-03		exon		changed coordinates of exon 1
PVX_122270	2012-12-03		exon		changed coordinates of exon 4
PVX_122635	2012-12-09		exon		added exon 1
PVX_122655	2012-12-03		exon		changed coordinates of exon 2
PVX_122865	2012-12-03		exon		changed coordinates of exon 1
PVX_123283	2012-12-03		exon		changed coordinates of exon 3
PVX_123290	2012-12-03		exon		changed coordinates of exon 2*
PVX_123415	2013-04-22		exon		changed coordinates of exon 1*
PVX_123530	2013-04-22		exon		added exon 5
PVX_123675	2012-12-09		exon		deleted exon 1*
PVX_123780	2012-12-03		exon		changed coordinates of exon 2
PVX_124020	2012-12-09		exon		deleted exon 2*
PVX_124140	2012-12-05		exon		changed coordinates of exon 1, 2, 5*
PVX_124190	2012-12-03		exon		changed coordinates of exon 7
PVX_124700	2012-12-01		exon		changed coordinates of exon 1*
PVX_124705	2012-12-01		exon		changed coordinates of exon 2
PVX_124708	2012-12-01		exon		added intron 1
PVX_001660	2012-12-07		merge		merged PVX_001660 with PVX_001665
PVX_088790	2013-04-21		merge		merged PVX_088790 with PVX_088785
PVX_095470	2012-11-30		merge		merged PVX_095465 with PVX_095470
PVX_097885	2012-12-29		merge		merged PVX_097880 with PVX_097885
PVX_101385	2014-07-22		merge		merged PVX_101380 with PVX_101385*
PVX_123675	2013-12-14		merge		merged PVX_123675 with PVX_123680*
PVX_124130	2012-12-14		merge		PVX_124125 with PVX_124130
PVX_081294	2014-11-26		split		PVX_081295 has been split into PVX_081294*
PVX_081296	2014-11-26		split		PVX_081295 has been split into PVX_081294*
PVX_098784	2013-01-28		split		split PVX_098785 into PVX_098784*
PVX_098786	2013-01-28		split		split PVX_098785 into PVX_098784*
PVX_122218	2012-12-09		split		split PVX_122220 into PVX_122218*
PVX_122222	2012-12-09		split		split PVX_122220 into PVX_122218*
PVX_002952	2014-01-20		new		gene model added*
PVX_079727	2014-11-22		new		new gene model added
PVX_084277	2012-12-09		new		gene model added*
PVX_088775	2012-12-03		new		gene model added
PVX_088797	2012-12-03		new		gene model added
PVX_089863	2012-12-24		new		new gene model added*
PVX_090830	2013-04-28		new		gene model added
PVX_090835	2013-04-28		new		gene model added
PVX_092897	2012-12-07		new		gene model added
PVX_094270	2012-12-16		new		new gene model added
PVX_094303	2012-12-07		new		gene model added
PVX_095452	2012-12-07		new		gene model added
PVX_095997	2012-12-06		new		gene model added
PVX_096007	2012-12-04		new		gene model added
PVX_097583	2012-12-08		new		gene model added*
PVX_099117	2012-12-24		new		gene model added*
PVX_101503	2013-04-22		new		new gene model added
PVX_101592	2012-12-01		new		gene model added
PVX_110832	2012-11-30		new		new gene model added
PVX_110834	2012-11-30		new		gene model added
*Based on homology and RNA-seq aAll annotation changes made by Ulrike Böhme in the Parasite Genomics group at the WTSI. Gene IDs listed may only be present in GeneDB.org which has more up to date annotation than PlasmoDB.org.

## Sheet: Table_S3
Siegel et al. 2020; Table S3. RPKM of all isolates
gene_id	isolate_1	isolate_2	isolate_3	isolate_4	mean RPKM	isolate1FC	isolate2FC	isolate3FC	isolate4FC	stdevRPKM	coeff_var	variance	dispersion	maxRPKM
PVP01_0000010	0.560206	0.144471	3.81047	0.111928	1.15677	0.484285	0.124892	3.29406	0.0967592	1.78087	1.53952	3.17149	2.74168	3.81047
PVP01_0000020	0.0457072	0	0.0382642	0.0730576	0.0392573	1.1643	0	0.974704	1.861	0.0301451	0.767886	0.000908728	0.023148	0.0730576
PVP01_0000030	0.216696	0.0525964	0.0213422	0	0.0726586	2.98238	0.723884	0.293732	0	0.0984241	1.35461	0.0096873	0.133326	0.216696
PVP01_0000040	1.30152	0.512903	0.759034	0.619425	0.798221	1.63053	0.642558	0.950908	0.776007	0.350343	0.438905	0.12274	0.153767	1.30152
PVP01_0000050	5.08999	4.4482	5.67678	5.33824	5.1383	0.990598	0.865694	1.1048	1.03891	0.519137	0.101033	0.269503	0.0524498	5.67678
PVP01_0000060	0.043178	0	0.216881	0	0.0650147	0.664126	0	3.33587	0	0.10327	1.58841	0.0106647	0.164035	0.216881
PVP01_0000070	27.6742	14.6244	14.5916	13.7746	17.6662	1.56651	0.827818	0.825961	0.779715	6.68357	0.378325	44.6701	2.52856	27.6742
PVP01_0000090	42.0762	19.0669	26.1488	17.5603	26.213	1.60516	0.727382	0.997549	0.669907	11.2188	0.427983	125.86	4.80144	42.0762
PVP01_0000100	151.96	129.331	209.468	142.68	158.36	0.959587	0.816691	1.32274	0.900987	35.3154	0.223007	1247.18	7.8756	209.468
PVP01_0000110	6.24728	12.7089	3.94439	8.81406	7.92866	0.787937	1.60291	0.497485	1.11167	3.7566	0.4738	14.112	1.77988	12.7089
PVP01_0000120	9.29865	7.72047	14.7778	8.39808	10.0488	0.925354	0.768302	1.47061	0.835734	3.21829	0.320268	10.3574	1.03071	14.7778
PVP01_0000130	190.849	151.532	214.83	111.235	167.112	1.14205	0.906772	1.28555	0.665633	45.4805	0.272157	2068.48	12.3778	214.83
PVP01_0000140	1.21378	1.44772	1.84173	0.848787	1.338	0.907157	1.082	1.37648	0.634368	0.41655	0.311322	0.173514	0.129681	1.84173
PVP01_0000150	8.87142	39.8714	29.6489	20.2133	24.6513	0.359877	1.61742	1.20273	0.81997	13.2329	0.536804	175.109	7.10346	39.8714
PVP01_0000160	132.61	76.2654	124.406	49.2955	95.6442	1.38649	0.797386	1.30072	0.515405	39.6546	0.414605	1572.48	16.441	132.61
PVP01_0000170	29.3627	240.592	43.4248	127.091	110.118	0.266649	2.18486	0.394349	1.15414	97.0927	0.881718	9426.98	85.6083	240.592
PVP01_0000180	0.438912	0.553377	1.28603	0.91591	0.798557	0.549631	0.692971	1.61044	1.14696	0.383345	0.480047	0.146953	0.184023	1.28603
PVP01_0000190	20.2257	11.8824	11.7257	8.62233	13.114	1.54229	0.906083	0.894134	0.657489	4.97311	0.379221	24.7319	1.88591	20.2257
PVP01_0000200	24.9778	15.3976	47.5648	6.15696	23.5243	1.06179	0.65454	2.02194	0.261728	17.7738	0.755552	315.909	13.429	47.5648
PVP01_0000210	0.382553	0.219237	2.66881	0.373674	0.911068	0.419895	0.240637	2.92932	0.410149	1.17422	1.28884	1.3788	1.51339	2.66881
PVP01_0000220	1.42075	0.423393	5.02189	1.36254	2.05714	0.690642	0.205816	2.4412	0.662346	2.02866	0.986152	4.11544	2.00056	5.02189
PVP01_0000230	11.5217	1.09605	2.77968	2.01674	4.35354	2.64651	0.25176	0.638487	0.463241	4.82809	1.109	23.3105	5.35437	11.5217
PVP01_0000240	0.943081	0.405352	0.641475	0.628085	0.654498	1.44092	0.619332	0.980102	0.959644	0.220772	0.337315	0.0487404	0.0744698	0.943081
PVP01_0000250	0	0.0364685	0.0295959	0.367298	0.108341	0	0.33661	0.273175	3.39022	0.173362	1.60016	0.0300543	0.277406	0.367298
PVP01_0000260	0	0.0481571	0	0.596949	0.161277	0	0.2986	0	3.7014	0.291334	1.80643	0.0848756	0.526274	0.596949
PVP01_0000270	0.0296044	0.152693	0	0.118298	0.0751489	0.393943	2.03187	0	1.57418	0.0721031	0.959471	0.00519886	0.0691809	0.152693
PVP01_0000280	0	0	0.168833	0	0.0422083	0	0	4	0	0.0844165	2	0.00712615	0.168833	0.168833
PVP01_0000290	0	0.0908772	0	0.093875	0.0461881	0	1.96755	0	2.03245	0.0533474	1.155	0.00284595	0.0616165	0.093875
PVP01_0000300	2.07556	0.450751	0.396289	13.794	4.17915	0.496646	0.107857	0.0948253	3.30067	6.45707	1.54507	41.6938	9.97662	13.794
PVP01_0000310	0.0308588	0.0318327	0.361672	0.0246621	0.112256	0.274896	0.283571	3.22184	0.219694	0.166307	1.4815	0.0276581	0.246384	0.361672
PVP01_0000320	0.109606	0.0376882	0	0.291986	0.10982	0.998051	0.343181	0	2.65877	0.129676	1.18081	0.016816	0.153123	0.291986
PVP01_0000330	0.0163778	0.168947	0.0137108	0.196335	0.0988427	0.165696	1.70925	0.138713	1.98634	0.0974119	0.985525	0.00948909	0.096002	0.196335
PVP01_0000350	0.273101	0.0845158	0.0685885	0.0218259	0.112008	2.43823	0.754553	0.612355	0.194861	0.110642	0.987805	0.0122416	0.109293	0.273101
PVP01_0000360	0.0362924	0	0	0	0.0090731	4	0	0	0	0.0181462	2	0.000329285	0.0362924	0.0362924
PVP01_0000370	0	0	0	0	0	#DIV/0!	#DIV/0!	#DIV/0!	#DIV/0!	0	#DIV/0!	0	#DIV/0!	0
PVP01_0000380	0.0672248	0.138693	0	0.188039	0.0984892	0.68256	1.40821	0	1.90923	0.0822863	0.835485	0.00677103	0.068749	0.188039
PVP01_0000390	0.281004	0.072468	0	0	0.088368	3.17993	0.820071	0	0	0.13289	1.50382	0.0176597	0.199843	0.281004
PVP01_0000400	0	0	0	0	0	#DIV/0!	#DIV/0!	#DIV/0!	#DIV/0!	0	#DIV/0!	0	#DIV/0!	0
PVP01_0000410	0	0	0	0	0	#DIV/0!	#DIV/0!	#DIV/0!	#DIV/0!	0	#DIV/0!	0	#DIV/0!	0
PVP01_0000420	0	0	0	0	0	#DIV/0!	#DIV/0!	#DIV/0!	#DIV/0!	0	#DIV/0!	0	#DIV/0!	0
PVP01_0000430	0	0	0.0624241	0	0.015606	0	0	4	0	0.0312121	2	0.000974192	0.0624241	0.0624241
PVP01_0000440	0	0	0.130273	0	0.0325682	0	0	4	0	0.0651365	2	0.00424276	0.130273	0.130273
PVP01_0000460	0.067641	0.174439	0	0	0.06052	1.11766	2.88234	0	0	0.0823683	1.36101	0.00678453	0.112104	0.174439
PVP01_0000470	0	0.145874	0	0	0.0364685	0	4	0	0	0.072937	2	0.00531981	0.145874	0.145874
PVP01_0000480	0	0	0.059384	0	0.014846	0	0	4	0	0.029692	2	0.000881615	0.059384	0.059384
PVP01_0000490	0	0	0	0	0	#DIV/0!	#DIV/0!	#DIV/0!	#DIV/0!	0	#DIV/0!	0	#DIV/0!	0
PVP01_0000500	0.034901	0.0720049	0.116871	0	0.0559442	0.623853	1.28708	2.08906	0	0.0501418	0.896281	0.0025142	0.0449411	0.116871
PVP01_0000510	0	0	0	0	0	#DIV/0!	#DIV/0!	#DIV/0!	#DIV/0!	0	#DIV/0!	0	#DIV/0!	0
PVP01_0000520	0	0	0	0	0	#DIV/0!	#DIV/0!	#DIV/0!	#DIV/0!	0	#DIV/0!	0	#DIV/0!	0
PVP01_0000540	0	0	0	0	0	#DIV/0!	#DIV/0!	#DIV/0!	#DIV/0!	0	#DIV/0!	0	#DIV/0!	0
PVP01_0000550	0	0	0	0	0	#DIV/0!	#DIV/0!	#DIV/0!	#DIV/0!	0	#DIV/0!	0	#DIV/0!	0
PVP01_0000570	0.142798	0	0	0.0285307	0.0428322	3.3339	0	0	0.666104	0.0679875	1.5873	0.0046223	0.107916	0.142798
PVP01_0000580	0.0587313	0	0.0491674	0.305094	0.103248	0.568836	0	0.476206	2.95496	0.137002	1.32692	0.0187695	0.18179	0.305094
PVP01_0000590	0	0	0	0	0	#DIV/0!	#DIV/0!	#DIV/0!	#DIV/0!	0	#DIV/0!	0	#DIV/0!	0
PVP01_0000600	0.137409	0.0354364	0.0862748	0.27454	0.133415	1.02994	0.26561	0.646665	2.05779	0.102882	0.771144	0.0105847	0.0793369	0.27454
PVP01_0000620	0.170156	0	0	0.0271974	0.0493384	3.44876	0	0	0.551243	0.0815591	1.65306	0.00665189	0.134822	0.170156
PVP01_0000630	0.103382	0	0	0.247866	0.087812	1.17731	0	0	2.82269	0.117305	1.33587	0.0137605	0.156704	0.247866
PVP01_0000650	0	0	0	0	0	#DIV/0!	#DIV/0!	#DIV/0!	#DIV/0!	0	#DIV/0!	0	#DIV/0!	0
PVP01_0000660	0	0	0.179904	0	0.044976	0	0	4	0	0.089952	2	0.00809136	0.179904	0.179904
PVP01_0000670	0	0	0.104218	0.0994915	0.0509274	0	0	2.0464	1.9536	0.0588375	1.15532	0.00346185	0.0679763	0.104218
PVP01_0000680	0	0	0	0	0	#DIV/0!	#DIV/0!	#DIV/0!	#DIV/0!	0	#DIV/0!	0	#DIV/0!	0
PVP01_0000690	0	0	0	0	0	#DIV/0!	#DIV/0!	#DIV/0!	#DIV/0!	0	#DIV/0!	0	#DIV/0!	0
PVP01_0000700	0	0	0	0.163695	0.0409238	0	0	0	4	0.0818475	2	0.00669901	0.163695	0.163695
PVP01_0000710	0	0	0	0	0	#DIV/0!	#DIV/0!	#DIV/0!	#DIV/0!	0	#DIV/0!	0	#DIV/0!	0
PVP01_0000720	0	0	0	0	0	#DIV/0!	#DIV/0!	#DIV/0!	#DIV/0!	0	#DIV/0!	0	#DIV/0!	0
PVP01_0000730	0.0691394	0	0	0	0.0172849	4	0	0	0	0.0345697	2	0.00119506	0.0691394	0.0691394
PVP01_0000740	0.236013	0	0.0564514	0	0.0731161	3.22792	0	0.772079	0	0.111811	1.52922	0.0125017	0.170984	0.236013
PVP01_0000750	0	0	0.0571571	0	0.0142893	0	0	4	0	0.0285786	2	0.000816734	0.0571571	0.0571571
PVP01_0000770	0	0	0	0	0	#DIV/0!	#DIV/0!	#DIV/0!	#DIV/0!	0	#DIV/0!	0	#DIV/0!	0
PVP01_0000780	0	0	0	0	0	#DIV/0!	#DIV/0!	#DIV/0!	#DIV/0!	0	#DIV/0!	0	#DIV/0!	0
PVP01_0000790	0	0	0.026431	0	0.00660775	0	0	4	0	0.0132155	2	0.000174649	0.026431	0.026431
PVP01_0000800	0	0	0.0505256	0	0.0126314	0	0	4	0	0.0252628	2	0.000638209	0.0505256	0.0505256
PVP01_0000810	0	0	0.0286681	0	0.00716702	0	0	4	0	0.014334	2	0.000205465	0.0286681	0.0286681
PVP01_0000820	0	0.0367061	0	0	0.00917652	0	4	0	0	0.018353	2	0.000336834	0.0367061	0.0367061
PVP01_0000830	0	0	0	0	0	#DIV/0!	#DIV/0!	#DIV/0!	#DIV/0!	0	#DIV/0!	0	#DIV/0!	0
PVP01_0000840	0	0	0	0.084761	0.0211903	0	0	0	4	0.0423805	2	0.00179611	0.084761	0.084761
PVP01_0000870	0.106403	0	0	0.0566908	0.0407735	2.60961	0	0	1.39039	0.0512691	1.25741	0.00262852	0.0644664	0.106403
PVP01_0000880	0	0	0.0287583	0	0.00718958	0	0	4	0	0.0143792	2	0.00020676	0.0287583	0.0287583
PVP01_0000890	0	0.036234	0	0	0.0090585	0	4	0	0	0.018117	2	0.000328226	0.036234	0.036234
PVP01_0000910	0	0.0354364	0	0	0.0088591	0	4	0	0	0.0177182	2	0.000313935	0.0354364	0.0354364
PVP01_0000920	0	0	0	0	0	#DIV/0!	#DIV/0!	#DIV/0!	#DIV/0!	0	#DIV/0!	0	#DIV/0!	0
PVP01_0000930	0	0.131032	0.0265847	0.050758	0.0520937	0	2.51531	0.510325	0.97436	0.0565612	1.08576	0.00319917	0.0614118	0.131032
PVP01_0000940	0	0	0	0	0	#DIV/0!	#DIV/0!	#DIV/0!	#DIV/0!	0	#DIV/0!	0	#DIV/0!	0
PVP01_0000950	0	0	0	0	0	#DIV/0!	#DIV/0!	#DIV/0!	#DIV/0!	0	#DIV/0!	0	#DIV/0!	0
PVP01_0000960	0	0.311292	0.0252628	0.168819	0.126343	0	2.46386	0.199953	1.33619	0.143979	1.13959	0.02073	0.164077	0.311292
PVP01_0000980	0	0	0	0.0317854	0.00794635	0	0	0	4	0.0158927	2	0.000252578	0.0317854	0.0317854
PVP01_0000990	0.214197	0.157826	0.102466	0.269003	0.185873	1.15238	0.849107	0.551269	1.44724	0.0717779	0.386166	0.00515207	0.0277182	0.269003
PVP01_0001000	0	0	0	0.951075	0.237769	0	0	0	4	0.475538	2	0.226136	0.951075	0.951075
PVP01_0001010	0	0.0337388	0	0	0.0084347	0	4	0	0	0.0168694	2	0.000284577	0.0337388	0.0337388
PVP01_0001020	0	0	0	0	0	#DIV/0!	#DIV/0!	#DIV/0!	#DIV/0!	0	#DIV/0!	0	#DIV/0!	0
PVP01_0001040	0	0	0.16234	0	0.040585	0	0	4	0	0.08117	2	0.00658857	0.16234	0.16234
PVP01_0001050	0.235287	0	0	0.214902	0.112547	2.09056	0	0	1.90944	0.130225	1.15707	0.0169584	0.150678	0.235287
PVP01_0001060	0.0339255	0.0349962	0	0.027113	0.0240087	1.41305	1.45765	0	1.1293	0.0163821	0.682342	0.000268374	0.0111782	0.0349962
PVP01_0001070	0	0	0	0	0	#DIV/0!	#DIV/0!	#DIV/0!	#DIV/0!	0	#DIV/0!	0	#DIV/0!	0
PVP01_0001080	0.065218	0.134553	0	0.807886	0.251914	0.25889	0.534122	0	3.20699	0.374697	1.4874	0.140398	0.557325	0.807886
PVP01_0001090	1.03638	11.2688	3.04838	1.16405	4.1294	0.250976	2.72892	0.738213	0.281893	4.84767	1.17394	23.4999	5.69087	11.2688
PVP01_0001100	0	0	0	0	0	#DIV/0!	#DIV/0!	#DIV/0!	#DIV/0!	0	#DIV/0!	0	#DIV/0!	0
PVP01_0001110	0.126655	0.0979893	0	0.0506109	0.0688138	1.84055	1.42398	0	0.735476	0.0555683	0.807516	0.00308783	0.0448723	0.126655
PVP01_0001120	0	0	0	0	0	#DIV/0!	#DIV/0!	#DIV/0!	#DIV/0!	0	#DIV/0!	0	#DIV/0!	0
PVP01_0001130	0.0296848	0	0.0248509	0	0.0136339	2.17727	0	1.82273	0	0.0158663	1.16374	0.00025174	0.0184642	0.0296848
PVP01_0001140	0	0	0	0	0	#DIV/0!	#DIV/0!	#DIV/0!	#DIV/0!	0	#DIV/0!	0	#DIV/0!	0
PVP01_0001150	0.0311226	0	0.052109	0	0.0208079	1.49571	0	2.50429	0	0.0255088	1.22592	0.000650696	0.0312716	0.052109
PVP01_0001160	0	0	0	0	0	#DIV/0!	#DIV/0!	#DIV/0!	#DIV/0!	0	#DIV/0!	0	#DIV/0!	0
PVP01_0001170	0	0	0	0.051659	0.0129147	0	0	0	4	0.0258295	2	0.000667163	0.051659	0.051659
PVP01_0001180	0	0.893256	0	0.186319	0.269894	0	3.30966	0	0.690342	0.424755	1.57379	0.180417	0.668474	0.893256
PVP01_0001190	0	0.540037	0	0	0.135009	0	4	0	0	0.270018	2	0.07291	0.540037	0.540037
PVP01_0001200	0	0.216113	0	0	0.0540282	0	4	0	0	0.108056	2	0.0116762	0.216113	0.216113
PVP01_0001210	0.0335093	0.345668	0	0	0.0947943	0.353495	3.64651	0	0	0.167993	1.77219	0.0282218	0.297716	0.345668
PVP01_0001220	0	0	0	0	0	#DIV/0!	#DIV/0!	#DIV/0!	#DIV/0!	0	#DIV/0!	0	#DIV/0!	0
PVP01_0001230	0.478861	0	0	0	0.119715	4	0	0	0	0.23943	2	0.057327	0.478861	0.478861
PVP01_0001240	0	0.204887	0	0.0793671	0.0710635	0	2.88315	0	1.11685	0.0967432	1.36136	0.00935924	0.131702	0.204887
PVP01_0001250	0	0	0	0	0	#DIV/0!	#DIV/0!	#DIV/0!	#DIV/0!	0	#DIV/0!	0	#DIV/0!	0
PVP01_0001260	0	0	0	0	0	#DIV/0!	#DIV/0!	#DIV/0!	#DIV/0!	0	#DIV/0!	0	#DIV/0!	0
PVP01_0001280	0	0	0	0	0	#DIV/0!	#DIV/0!	#DIV/0!	#DIV/0!	0	#DIV/0!	0	#DIV/0!	0
PVP01_0001300	0	0	0	0	0	#DIV/0!	#DIV/0!	#DIV/0!	#DIV/0!	0	#DIV/0!	0	#DIV/0!	0
PVP01_0001310	0	0	0	0.141574	0.0353935	0	0	0	4	0.070787	2	0.0050108	0.141574	0.141574
PVP01_0001320	0.391308	0	0.218391	0.0260608	0.15894	2.46199	0	1.37405	0.163966	0.182983	1.15127	0.0334827	0.210663	0.391308
PVP01_0001330	0	0	0.203225	0	0.0508062	0	0	4	0	0.101612	2	0.0103251	0.203225	0.203225
PVP01_0001340	0	0.139121	0	0	0.0347802	0	4	0	0	0.0695605	2	0.00483866	0.139121	0.139121
PVP01_0001350	0.030514	0.440678	0	0.0731596	0.136088	0.224223	3.23819	0	0.537591	0.205265	1.50832	0.0421336	0.309606	0.440678
PVP01_0001360	0	0	0	0	0	#DIV/0!	#DIV/0!	#DIV/0!	#DIV/0!	0	#DIV/0!	0	#DIV/0!	0
PVP01_0001370	0	0	0	0	0	#DIV/0!	#DIV/0!	#DIV/0!	#DIV/0!	0	#DIV/0!	0	#DIV/0!	0
PVP01_0001380	0.0600221	0	0	0	0.0150055	4	0	0	0	0.0300111	2	0.000900663	0.0600221	0.0600221
PVP01_0001390	0	0	0	0	0	#DIV/0!	#DIV/0!	#DIV/0!	#DIV/0!	0	#DIV/0!	0	#DIV/0!	0
PVP01_0001400	0.0303445	0	0	0	0.00758612	4	0	0	0	0.0151722	2	0.000230197	0.0303445	0.0303445
PVP01_0001410	0.164891	0	0	0	0.0412228	4	0	0	0	0.0824455	2	0.00679726	0.164891	0.164891
PVP01_0001420	0.0310342	0.0960407	0	0.0248022	0.0379693	0.81735	2.52943	0	0.653218	0.0409692	1.07901	0.00167847	0.0442061	0.0960407
PVP01_0001430	850.785	790.506	643.837	781.053	766.545	1.1099	1.03126	0.83992	1.01893	87.4419	0.114073	7646.08	9.97473	850.785
PVP01_0001440	77.1953	70.4465	129.101	28.7224	76.3663	1.01086	0.922482	1.69055	0.376114	41.1769	0.539203	1695.54	22.2027	129.101
PVP01_0001450	0.120841	0	0.343954	0.07726	0.135514	0.891725	0	2.53815	0.570127	0.147671	1.08971	0.0218067	0.160919	0.343954
PVP01_0001460	1.86087	0	0.086547	0.0275406	0.493739	3.76893	0	0.175289	0.0557796	0.912135	1.8474	0.831991	1.68508	1.86087
PVP01_0001470	0.224247	1.85059	0.590009	0.435239	0.775021	0.289343	2.38779	0.761281	0.561583	0.732549	0.945198	0.536627	0.692403	1.85059
PVP01_0001490	3.97237	0.0966447	5.051	2.60564	2.93141	1.3551	0.0329686	1.72306	0.888868	2.1384	0.729478	4.57276	1.55992	5.051
PVP01_0001500	3.71784	1.16002	4.66863	5.00713	3.63841	1.02183	0.318827	1.28315	1.37619	1.74006	0.478249	3.02782	0.832185	5.00713
PVP01_0001520	0.0791596	0	0.0662691	0.0632636	0.0521731	1.51725	0	1.27018	1.21257	0.0354589	0.67964	0.00125733	0.0240993	0.0791596
PVP01_0001530	0.0412227	0	0	0.494172	0.133849	0.30798	0	0	3.69202	0.241	1.80054	0.0580811	0.433931	0.494172
PVP01_0001540	0	0	0	0.12472	0.03118	0	0	0	4	0.06236	2	0.00388877	0.12472	0.12472
PVP01_0001550	14.3931	4.56842	3.08957	5.57447	6.90639	2.08403	0.661477	0.447349	0.807147	5.09441	0.737637	25.953	3.75783	14.3931
PVP01_0001560	0	0	0	0.796005	0.199001	0	0	0	4	0.398002	2	0.158406	0.796005	0.796005
PVP01_0001570	0.0292086	0.0602608	0.0489045	0	0.0345935	0.844338	1.74197	1.41369	0	0.0263902	0.762865	0.000696441	0.0201321	0.0602608
PVP01_0001580	0.138279	0.142643	0.0771741	1.03144	0.347384	0.398058	0.41062	0.222158	2.96916	0.457016	1.31559	0.208863	0.601246	1.03144
PVP01_0001590	0	0	0	0	0	#DIV/0!	#DIV/0!	#DIV/0!	#DIV/0!	0	#DIV/0!	0	#DIV/0!	0
PVP01_0001600	0.517726	0.373846	1.3436	0.289633	0.631201	0.820223	0.592277	2.12864	0.45886	0.484179	0.767076	0.23443	0.371403	1.3436
PVP01_0001610	0	0.254183	0.0343802	0	0.0721408	0	3.52343	0.476571	0	0.122439	1.69722	0.0149913	0.207806	0.254183
PVP01_0001620	0	0.27107	0	0	0.0677675	0	4	0	0	0.135535	2	0.0183697	0.27107	0.27107
PVP01_0001630	0	0.0321965	0	0	0.00804913	0	4	0	0	0.0160983	2	0.000259154	0.0321965	0.0321965
PVP01_0001640	0.287474	0.296547	0.187181	0.79135	0.390638	0.735909	0.759135	0.479167	2.02579	0.271699	0.695526	0.0738203	0.188974	0.79135
PVP01_0001650	0	0.129526	0.0788374	0	0.0520909	0	2.48654	1.51346	0	0.0636095	1.22113	0.00404616	0.0776751	0.129526
PVP01_0001660	0	1.68043	0.0401102	0	0.430135	0	3.90675	0.0932502	0	0.833744	1.93833	0.69513	1.61607	1.68043
PVP01_0001680	0.939701	0	0	0	0.234925	4	0	0	0	0.46985	2	0.220759	0.939701	0.939701
PVP01_0001690	0	0	1.9953	1.80957	0.951218	0	0	2.09763	1.90237	1.10099	1.15745	1.21217	1.27433	1.9953
PVP01_0001700	0	0.0658993	0	0	0.0164748	0	4	0	0	0.0329496	2	0.00108568	0.0658993	0.0658993
PVP01_0001710	0	0	0	0	0	#DIV/0!	#DIV/0!	#DIV/0!	#DIV/0!	0	#DIV/0!	0	#DIV/0!	0
PVP01_0001720	0	0	0	0	0	#DIV/0!	#DIV/0!	#DIV/0!	#DIV/0!	0	#DIV/0!	0	#DIV/0!	0
PVP01_0001730	0	0.263084	0	0	0.065771	0	4	0	0	0.131542	2	0.0173033	0.263084	0.263084
PVP01_0001740	0	0.313021	0	0	0.0782552	0	4	0	0	0.15651	2	0.0244955	0.313021	0.313021
PVP01_0001750	0	0.557466	0	0	0.139367	0	4	0	0	0.278733	2	0.0776921	0.557466	0.557466
PVP01_0001760	0	0	0	0	0	#DIV/0!	#DIV/0!	#DIV/0!	#DIV/0!	0	#DIV/0!	0	#DIV/0!	0
PVP01_0001770	0	0	0	0	0	#DIV/0!	#DIV/0!	#DIV/0!	#DIV/0!	0	#DIV/0!	0	#DIV/0!	0
PVP01_0001780	0.0489866	0	0	0	0.0122466	4	0	0	0	0.0244933	2	0.000599922	0.0489866	0.0489866
PVP01_0001790	0.314813	0.0324748	0.210839	0.251596	0.202431	1.55516	0.160424	1.04154	1.24287	0.12111	0.598278	0.0146676	0.0724573	0.314813
PVP01_0001800	2.80451	0.349962	0.0568021	0	0.802819	3.49333	0.435917	0.0707533	0	1.34324	1.67316	1.8043	2.24746	2.80451
PVP01_0001810	0.363327	0	0	0	0.0908318	4	0	0	0	0.181664	2	0.0330016	0.363327	0.363327
PVP01_0001820	0	0	0	0	0	#DIV/0!	#DIV/0!	#DIV/0!	#DIV/0!	0	#DIV/0!	0	#DIV/0!	0
PVP01_0001830	0	0	0	0.0842159	0.021054	0	0	0	4	0.0421079	2	0.00177308	0.0842159	0.0842159
PVP01_0001840	0.0329037	0.6449	0.0275456	0	0.176337	0.186595	3.6572	0.15621	0	0.312708	1.77335	0.097786	0.554539	0.6449
PVP01_0001850	0	0.0327581	0	0	0.00818952	0	4	0	0	0.016379	2	0.000268273	0.0327581	0.0327581
PVP01_0001860	0	0	0	0	0	#DIV/0!	#DIV/0!	#DIV/0!	#DIV/0!	0	#DIV/0!	0	#DIV/0!	0
PVP01_0001870	0.0853439	0.264112	0	0	0.087364	0.976877	3.02312	0	0	0.124511	1.4252	0.015503	0.177453	0.264112
PVP01_0001880	0	0	0	0.0356342	0.00890855	0	0	0	4	0.0178171	2	0.000317449	0.0356342	0.0356342
PVP01_0001890	0	0.0394013	0	0	0.00985033	0	4	0	0	0.0197007	2	0.000388116	0.0394013	0.0394013
PVP01_0001900	0	0.106813	0.260051	0.33101	0.174468	0	0.612219	1.49053	1.89725	0.149272	0.85558	0.022282	0.127714	0.33101
PVP01_0001910	0.225873	8.53631	11.0532	4.59494	6.10258	0.0370127	1.3988	1.81123	0.75295	4.73428	0.775784	22.4134	3.67278	11.0532
PVP01_0001920	1.37185	1.31032	0.170142	0.0406064	0.72323	1.89684	1.81176	0.235253	0.0561459	0.715836	0.989777	0.512421	0.708518	1.37185
PVP01_0001940	0.0292869	0	0	0.0702175	0.0248761	1.17731	0	0	2.82269	0.0332312	1.33587	0.00110431	0.0443925	0.0702175
PVP01_0001950	0	0.0311292	0	0	0.0077823	0	4	0	0	0.0155646	2	0.000242257	0.0311292	0.0311292
PVP01_0001960	0	0	0	0	0	#DIV/0!	#DIV/0!	#DIV/0!	#DIV/0!	0	#DIV/0!	0	#DIV/0!	0
PVP01_0001980	0	0.0295768	0	0	0.0073942	0	4	0	0	0.0147884	2	0.000218697	0.0295768	0.0295768
PVP01_0001990	0.186099	0.153578	0	0	0.0849193	2.19148	1.80852	0	0	0.098951	1.16524	0.00979131	0.115301	0.186099
PVP01_0002000	0.623517	0	0	0	0.155879	4	0	0	0	0.311758	2	0.0971934	0.623517	0.623517
PVP01_0002010	0	0	0	0.143907	0.0359768	0	0	0	4	0.0719535	2	0.00517731	0.143907	0.143907
PVP01_0002020	0	0	0	0	0	#DIV/0!	#DIV/0!	#DIV/0!	#DIV/0!	0	#DIV/0!	0	#DIV/0!	0
PVP01_0002040	0.57021	0	0.150744	0.119923	0.210219	2.71245	0	0.71708	0.570466	0.248647	1.1828	0.0618254	0.2941	0.57021
PVP01_0002050	0.667305	1.21101	1.22073	0.207396	0.82661	0.807279	1.46503	1.47679	0.250899	0.487134	0.589315	0.237299	0.287075	1.22073
PVP01_0002080	0	0.240614	0	0	0.0601535	0	4	0	0	0.120307	2	0.0144738	0.240614	0.240614
PVP01_0002090	1.09862	1.60372	2.7418	0.281625	1.43144	0.767492	1.12035	1.91541	0.196742	1.02949	0.7192	1.05986	0.740412	2.7418
PVP01_0002100	0	0	0	0.0215565	0.00538912	0	0	0	4	0.0107782	2	0.000116171	0.0215565	0.0215565
PVP01_0002110	0	0	0	0	0	#DIV/0!	#DIV/0!	#DIV/0!	#DIV/0!	0	#DIV/0!	0	#DIV/0!	0
PVP01_0002120	0.24075	1.39696	0	0.0962025	0.433478	0.555391	3.22268	0	0.221932	0.649897	1.49926	0.422367	0.974366	1.39696
PVP01_0002130	0	0	0	0	0	#DIV/0!	#DIV/0!	#DIV/0!	#DIV/0!	0	#DIV/0!	0	#DIV/0!	0
PVP01_0002140	9.07064	7.69246	0.073015	3.64201	5.11953	1.77177	1.50257	0.014262	0.711395	4.07765	0.796488	16.6272	3.2478	9.07064
PVP01_0002150	0	0.198861	0	0	0.0497153	0	4	0	0	0.0994305	2	0.00988642	0.198861	0.198861
PVP01_0002160	0.159475	0.205635	0.400517	0.318627	0.271064	0.588331	0.758623	1.47758	1.17547	0.109169	0.402742	0.0119178	0.0439668	0.400517
PVP01_0002170	0	0.473116	0	0.0666441	0.13494	0	3.50612	0	0.493879	0.227629	1.68689	0.051815	0.383985	0.473116
PVP01_0002180	1.48351	3.9232	1.35483	0.668251	1.85745	0.798682	2.11215	0.729404	0.359768	1.4229	0.766054	2.02466	1.09002	3.9232
PVP01_0002200	0.119825	0	0.367812	0	0.121909	0.982903	0	3.0171	0	0.173394	1.42232	0.0300654	0.246621	0.367812
PVP01_0002210	5.00553	0.0162374	0.382145	0	1.35098	3.70512	0.012019	0.282865	0	2.44275	1.80813	5.96702	4.41682	5.00553
PVP01_0002220	0	0	0	0.337639	0.0844098	0	0	0	4	0.16882	2	0.0285	0.337639	0.337639
PVP01_0002230	0	0	0	0	0	#DIV/0!	#DIV/0!	#DIV/0!	#DIV/0!	0	#DIV/0!	0	#DIV/0!	0
PVP01_0002240	16.0317	2.64703	9.73844	0	7.10429	2.25662	0.372596	1.37078	0	7.23361	1.0182	52.3252	7.36529	16.0317
PVP01_0002260	0	0	0	0.0373093	0.00932732	0	0	0	4	0.0186546	2	0.000347996	0.0373093	0.0373093
PVP01_0002270	0	0	0	0	0	#DIV/0!	#DIV/0!	#DIV/0!	#DIV/0!	0	#DIV/0!	0	#DIV/0!	0
PVP01_0002280	0	0	0	0	0	#DIV/0!	#DIV/0!	#DIV/0!	#DIV/0!	0	#DIV/0!	0	#DIV/0!	0
PVP01_0002290	0	0	0	0.0550813	0.0137703	0	0	0	4	0.0275406	2	0.000758487	0.0550813	0.0550813
PVP01_0002300	0.37411	1.77522	0	0	0.537332	0.696236	3.30376	0	0	0.843892	1.57052	0.712153	1.32535	1.77522
PVP01_0002310	3.06434	0.0241301	0.0391655	0	0.781909	3.91905	0.0308605	0.0500896	0	1.52171	1.94614	2.31559	2.96146	3.06434
PVP01_0002320	0.176194	0.218105	0	0	0.0985747	1.78742	2.21258	0	0	0.115103	1.16767	0.0132487	0.134403	0.218105
PVP01_0002330	1.89685	1.76811	0.860944	1.22371	1.4374	1.31964	1.23007	0.598958	0.851334	0.482503	0.335677	0.232809	0.161965	1.89685
PVP01_0002340	0	0	0	0	0	#DIV/0!	#DIV/0!	#DIV/0!	#DIV/0!	0	#DIV/0!	0	#DIV/0!	0
PVP01_0002350	0	0	0	0	0	#DIV/0!	#DIV/0!	#DIV/0!	#DIV/0!	0	#DIV/0!	0	#DIV/0!	0
PVP01_0002360	0.0693589	0	0	0.0277155	0.0242686	2.85797	0	0	1.14203	0.0327768	1.35058	0.00107432	0.0442677	0.0693589
PVP01_0002370	0.390144	0.959703	0.351736	0.671568	0.593288	0.657597	1.6176	0.592859	1.13194	0.282844	0.47674	0.0800009	0.134843	0.959703
PVP01_0002380	0	0	0	0	0	#DIV/0!	#DIV/0!	#DIV/0!	#DIV/0!	0	#DIV/0!	0	#DIV/0!	0
PVP01_0002390	0.0678511	0.279969	0.208274	0.0361506	0.148061	0.458264	1.8909	1.40668	0.24416	0.115445	0.779714	0.0133276	0.0900144	0.279969
PVP01_0002400	0.798206	0.0705769	0.935515	0.0182263	0.455631	1.75187	0.154899	2.05323	0.0400023	0.478622	1.05046	0.229079	0.502772	0.935515
PVP01_0002410	0	0	0	1.00964	0.25241	0	0	0	4	0.50482	2	0.254843	1.00964	1.00964
PVP01_0002420	0	0.0334385	0.0271369	1.29531	0.338971	0	0.098647	0.0800566	3.8213	0.637724	1.88135	0.406692	1.19978	1.29531
PVP01_0002430	0.0723445	0.0373138	0	0	0.0274146	2.63891	1.36109	0	0	0.0347362	1.26707	0.0012066	0.0440132	0.0723445
PVP01_0002440	0.60689	0.0834724	0.169354	0.0323347	0.223013	2.72132	0.374294	0.759391	0.14499	0.262088	1.17522	0.0686902	0.30801	0.60689
PVP01_0002450	0.0404593	0.0417362	0.0338709	0.0646695	0.045184	0.895435	0.923695	0.749622	1.43125	0.0134398	0.297445	0.000180627	0.00399759	0.0646695
PVP01_0002460	0	0.226281	0	0	0.0565703	0	4	0	0	0.113141	2	0.0128008	0.226281	0.226281
PVP01_0002470	0	0.724421	0	0	0.181105	0	4	0	0	0.36221	2	0.131196	0.724421	0.724421
PVP01_0002480	0	0	0	0	0	#DIV/0!	#DIV/0!	#DIV/0!	#DIV/0!	0	#DIV/0!	0	#DIV/0!	0
PVP01_0002490	0	0	0.238569	0.0506109	0.072295	0	0	3.29994	0.700061	0.113388	1.5684	0.0128568	0.177838	0.238569
PVP01_0002500	0	0	0	0	0	#DIV/0!	#DIV/0!	#DIV/0!	#DIV/0!	0	#DIV/0!	0	#DIV/0!	0
PVP01_0002510	0	0	0	0	0	#DIV/0!	#DIV/0!	#DIV/0!	#DIV/0!	0	#DIV/0!	0	#DIV/0!	0
PVP01_0002530	0.504375	0.0253801	0.185374	0.491575	0.301676	1.67191	0.0841303	0.61448	1.62948	0.235948	0.782123	0.0556714	0.18454	0.504375
PVP01_0002540	0.50964	0	0	0	0.12741	4	0	0	0	0.25482	2	0.0649332	0.50964	0.50964
PVP01_0002550	0	0	0	0	0	#DIV/0!	#DIV/0!	#DIV/0!	#DIV/0!	0	#DIV/0!	0	#DIV/0!	0
PVP01_0002570	0	0	0	0	0	#DIV/0!	#DIV/0!	#DIV/0!	#DIV/0!	0	#DIV/0!	0	#DIV/0!	0
PVP01_0002580	0	0	0	0	0	#DIV/0!	#DIV/0!	#DIV/0!	#DIV/0!	0	#DIV/0!	0	#DIV/0!	0
PVP01_0002600	0	0	0	0	0	#DIV/0!	#DIV/0!	#DIV/0!	#DIV/0!	0	#DIV/0!	0	#DIV/0!	0
PVP01_0002610	0	0	0	0	0	#DIV/0!	#DIV/0!	#DIV/0!	#DIV/0!	0	#DIV/0!	0	#DIV/0!	0
PVP01_0002620	0	0	0	0	0	#DIV/0!	#DIV/0!	#DIV/0!	#DIV/0!	0	#DIV/0!	0	#DIV/0!	0
PVP01_0002630	0	0	0	0	0	#DIV/0!	#DIV/0!	#DIV/0!	#DIV/0!	0	#DIV/0!	0	#DIV/0!	0
PVP01_0002640	0	0.378782	0	0	0.0946955	0	4	0	0	0.189391	2	0.035869	0.378782	0.378782
PVP01_0002650	0	0	0	0	0	#DIV/0!	#DIV/0!	#DIV/0!	#DIV/0!	0	#DIV/0!	0	#DIV/0!	0
PVP01_0002660	0	0	0	0	0	#DIV/0!	#DIV/0!	#DIV/0!	#DIV/0!	0	#DIV/0!	0	#DIV/0!	0
PVP01_0002670	0	0.0807797	0	0	0.0201949	0	4	0	0	0.0403898	2	0.00163134	0.0807797	0.0807797
PVP01_0002680	0	0.380702	0	0	0.0951755	0	4	0	0	0.190351	2	0.0362335	0.380702	0.380702
PVP01_0002690	0	0	0	0	0	#DIV/0!	#DIV/0!	#DIV/0!	#DIV/0!	0	#DIV/0!	0	#DIV/0!	0
PVP01_0002700	0	0.422579	0	0	0.105645	0	4	0	0	0.211289	2	0.0446433	0.422579	0.422579
PVP01_0002710	0.180448	0.658658	0.139443	0.044373	0.25573	0.705618	2.57559	0.545273	0.173515	0.274598	1.07378	0.0754043	0.294858	0.658658
PVP01_0002720	0.0237479	1.51883	0	0	0.385644	0.0615798	3.93842	0	0	0.75554	1.95916	0.570841	1.48023	1.51883
PVP01_0002740	0.115905	1.34508	0	0.09263	0.388404	0.298414	3.4631	0	0.238489	0.639746	1.64712	0.409275	1.05374	1.34508
PVP01_0002750	0.0933677	0.626043	0	0.410402	0.282453	0.33056	2.21645	0	1.45299	0.288651	1.02194	0.0833193	0.294985	0.626043
PVP01_0002760	0.130436	0.100914	0.0272989	0.0260608	0.0711774	1.83255	1.41778	0.383533	0.366139	0.0527784	0.741505	0.00278556	0.0391354	0.130436
PVP01_0002770	0	0	0	0	0	#DIV/0!	#DIV/0!	#DIV/0!	#DIV/0!	0	#DIV/0!	0	#DIV/0!	0
PVP01_0002790	0	0	0	0.0225591	0.00563977	0	0	0	4	0.0112795	2	0.000127228	0.0225591	0.0225591
PVP01_0002800	0.145654	0	0	0	0.0364135	4	0	0	0	0.072827	2	0.00530377	0.145654	0.145654
PVP01_0002810	1.35422	0	0	0	0.338555	4	0	0	0	0.67711	2	0.458478	1.35422	1.35422
PVP01_0002820	0	0	0	0	0	#DIV/0!	#DIV/0!	#DIV/0!	#DIV/0!	0	#DIV/0!	0	#DIV/0!	0
PVP01_0002830	0	0.128786	0	0.0498879	0.0446685	0	2.88315	0	1.11685	0.0608099	1.36136	0.00369785	0.0827843	0.128786
PVP01_0002840	0	0	0	0	0	#DIV/0!	#DIV/0!	#DIV/0!	#DIV/0!	0	#DIV/0!	0	#DIV/0!	0
PVP01_0002850	0	0	0	0	0	#DIV/0!	#DIV/0!	#DIV/0!	#DIV/0!	0	#DIV/0!	0	#DIV/0!	0
PVP01_0002860	0	0	0	0	0	#DIV/0!	#DIV/0!	#DIV/0!	#DIV/0!	0	#DIV/0!	0	#DIV/0!	0
PVP01_0002870	0	0	0	0	0	#DIV/0!	#DIV/0!	#DIV/0!	#DIV/0!	0	#DIV/0!	0	#DIV/0!	0
PVP01_0002880	0	0	0	0	0	#DIV/0!	#DIV/0!	#DIV/0!	#DIV/0!	0	#DIV/0!	0	#DIV/0!	0
PVP01_0002890	0	0	0	0	0	#DIV/0!	#DIV/0!	#DIV/0!	#DIV/0!	0	#DIV/0!	0	#DIV/0!	0
PVP01_0002900	0.211185	0	0	0.13809	0.0873188	2.41855	0	0	1.58145	0.10515	1.20421	0.0110566	0.126623	0.211185
PVP01_0002910	0.130436	0	0	0	0.032609	4	0	0	0	0.065218	2	0.00425339	0.130436	0.130436
PVP01_0002920	0	0	0	0	0	#DIV/0!	#DIV/0!	#DIV/0!	#DIV/0!	0	#DIV/0!	0	#DIV/0!	0
PVP01_0002930	0	0	0	0	0	#DIV/0!	#DIV/0!	#DIV/0!	#DIV/0!	0	#DIV/0!	0	#DIV/0!	0
PVP01_0002940	0.0581065	0.0599403	0.0486443	0.0696573	0.0590871	0.983404	1.01444	0.823264	1.17889	0.00861144	0.145741	7.41569e-05	0.00125504	0.0696573
PVP01_0002950	0.296388	0.393097	0.106339	0.135355	0.232795	1.27317	1.6886	0.456793	0.581435	0.135679	0.582827	0.0184088	0.0790775	0.393097
PVP01_0002960	0	0	0	0	0	#DIV/0!	#DIV/0!	#DIV/0!	#DIV/0!	0	#DIV/0!	0	#DIV/0!	0
PVP01_0002970	0	0	0	0	0	#DIV/0!	#DIV/0!	#DIV/0!	#DIV/0!	0	#DIV/0!	0	#DIV/0!	0
PVP01_0002980	0	0	0	0	0	#DIV/0!	#DIV/0!	#DIV/0!	#DIV/0!	0	#DIV/0!	0	#DIV/0!	0
PVP01_0002990	0	0	0	0	0	#DIV/0!	#DIV/0!	#DIV/0!	#DIV/0!	0	#DIV/0!	0	#DIV/0!	0
PVP01_0003000	0	0	0	0	0	#DIV/0!	#DIV/0!	#DIV/0!	#DIV/0!	0	#DIV/0!	0	#DIV/0!	0
PVP01_0003010	0.766598	0.593093	0	0.0255274	0.346305	2.21365	1.71263	0	0.0737137	0.391738	1.13119	0.153459	0.443132	0.766598
PVP01_0003020	0.143737	0	1.18612	0	0.332464	0.432338	0	3.56766	0	0.573123	1.72386	0.32847	0.987987	1.18612
PVP01_0003030	0	0.178303	0.0289403	0	0.0518108	0	3.44142	0.558576	0	0.0854245	1.64878	0.00729735	0.140846	0.178303
PVP01_0003040	0	0	0	0	0	#DIV/0!	#DIV/0!	#DIV/0!	#DIV/0!	0	#DIV/0!	0	#DIV/0!	0
PVP01_0003050	0.0412227	0	0	0	0.0103057	4	0	0	0	0.0206114	2	0.000424828	0.0412227	0.0412227
PVP01_0003060	0	2.16345	0	0	0.540863	0	4	0	0	1.08173	2	1.17013	2.16345	2.16345
PVP01_0003070	0	0.902747	0	0	0.225687	0	4	0	0	0.451373	2	0.203738	0.902747	0.902747
PVP01_0003080	0	0.190351	0	0	0.0475877	0	4	0	0	0.0951755	2	0.00905838	0.190351	0.190351
PVP01_0003090	0	2.79291	0.059128	0.0188155	0.717713	0	3.8914	0.0823839	0.0262159	1.38368	1.92791	1.91458	2.66761	2.79291
PVP01_0003100	0	0	0	0.118378	0.0295945	0	0	0	4	0.059189	2	0.00350334	0.118378	0.118378
PVP01_0003110	0	0.0467584	0	0	0.0116896	0	4	0	0	0.0233792	2	0.000546587	0.0467584	0.0467584
PVP01_0003120	0	0	0	0	0	#DIV/0!	#DIV/0!	#DIV/0!	#DIV/0!	0	#DIV/0!	0	#DIV/0!	0
PVP01_0003130	0.233329	0.153168	0.0532726	0	0.109942	2.12228	1.39317	0.48455	0	0.103909	0.945126	0.0107972	0.0982075	0.233329
PVP01_0003140	0.114588	0.768325	0.143892	0.778408	0.451303	0.253905	1.70246	0.318837	1.7248	0.372102	0.824505	0.13846	0.3068	0.778408
PVP01_0003150	7.31108	6.20574	1.16989	5.37987	5.01665	1.45736	1.23703	0.233202	1.0724	2.68377	0.534973	7.20261	1.43574	7.31108
PVP01_0003160	0	0	0	0	0	#DIV/0!	#DIV/0!	#DIV/0!	#DIV/0!	0	#DIV/0!	0	#DIV/0!	0
PVP01_0003170	0	0	0.18413	0	0.0460325	0	0	4	0	0.092065	2	0.00847596	0.18413	0.18413
PVP01_0003180	0	0	0	0	0	#DIV/0!	#DIV/0!	#DIV/0!	#DIV/0!	0	#DIV/0!	0	#DIV/0!	0
PVP01_0003190	0	0	0	0	0	#DIV/0!	#DIV/0!	#DIV/0!	#DIV/0!	0	#DIV/0!	0	#DIV/0!	0
PVP01_0003200	0	0	0	0	0	#DIV/0!	#DIV/0!	#DIV/0!	#DIV/0!	0	#DIV/0!	0	#DIV/0!	0
PVP01_0003210	0	0	0	0	0	#DIV/0!	#DIV/0!	#DIV/0!	#DIV/0!	0	#DIV/0!	0	#DIV/0!	0
PVP01_0003220	0.241415	0	0.0252628	0	0.0666694	3.62107	0	0.378926	0	0.117104	1.75649	0.0137134	0.205692	0.241415
PVP01_0003230	0.0704776	0	0	0	0.0176194	4	0	0	0	0.0352388	2	0.00124177	0.0704776	0.0704776
PVP01_0003240	0	0	0	0	0	#DIV/0!	#DIV/0!	#DIV/0!	#DIV/0!	0	#DIV/0!	0	#DIV/0!	0
PVP01_0003250	0	0	0	0	0	#DIV/0!	#DIV/0!	#DIV/0!	#DIV/0!	0	#DIV/0!	0	#DIV/0!	0
PVP01_0003260	0	0	0	0	0	#DIV/0!	#DIV/0!	#DIV/0!	#DIV/0!	0	#DIV/0!	0	#DIV/0!	0
PVP01_0003270	0.173005	0.127475	0	0.019752	0.080058	2.161	1.59228	0	0.246721	0.0835337	1.04341	0.00697787	0.0871602	0.173005
PVP01_0003280	0	0.0609123	0.0247166	0	0.0214072	0	2.84541	1.15459	0	0.028799	1.34529	0.00082938	0.038743	0.0609123
PVP01_0003290	1.33345	0.476145	1.76033	1.14766	1.1794	1.13062	0.403719	1.49257	0.973091	0.534411	0.453123	0.285595	0.242154	1.76033
PVP01_0003300	0.0381959	0	0.223832	0	0.065507	0.583081	0	3.41692	0	0.107075	1.63456	0.011465	0.17502	0.223832
PVP01_0003320	0.233595	0.226793	0.333596	0.197669	0.247913	0.942245	0.914808	1.34562	0.797331	0.0592089	0.238829	0.0035057	0.0141408	0.333596
PVP01_0003330	0.206857	0	0.0247389	0	0.057899	3.57272	0	0.427277	0	0.0999878	1.72694	0.00999756	0.172672	0.206857
PVP01_0003340	0	0	0	0	0	#DIV/0!	#DIV/0!	#DIV/0!	#DIV/0!	0	#DIV/0!	0	#DIV/0!	0
PVP01_0003350	2.98793	1.55093	0.0477969	1.29283	1.46987	2.03278	1.05515	0.0325177	0.879553	1.20619	0.820612	1.4549	0.989817	2.98793
PVP01_0003360	4.29288	2.82662	0.886986	1.41613	2.35565	1.82237	1.19993	0.376535	0.601162	1.52909	0.649115	2.33811	0.992554	4.29288
PVP01_0003370	0	0	0.144018	0.0687431	0.0531903	0	0	2.7076	1.2924	0.0686779	1.29117	0.00471666	0.0886752	0.144018
PVP01_0003380	34.7684	16.5676	3.96227	20.6697	18.992	1.83069	0.872347	0.208628	1.08834	12.6949	0.668433	161.16	8.48568	34.7684
PVP01_0003390	4.03148	1.96756	1.74193	1.559	2.32499	1.73398	0.846265	0.74922	0.67054	1.14986	0.494567	1.32219	0.568685	4.03148
PVP01_0003400	20.3915	6.31608	19.1257	10.2178	14.0128	1.45521	0.450737	1.36488	0.729178	6.84278	0.488325	46.8237	3.3415	20.3915
PVP01_0003430	0.0833895	0	0	0	0.0208474	4	0	0	0	0.0416948	2	0.00173845	0.0833895	0.0833895
PVP01_0003440	0	0	0	0.106468	0.026617	0	0	0	4	0.053234	2	0.00283386	0.106468	0.106468
PVP01_0003450	0	0.0860212	0	0	0.0215053	0	4	0	0	0.0430106	2	0.00184991	0.0860212	0.0860212
PVP01_0003460	0	0.207911	0	0	0.0519778	0	4	0	0	0.103956	2	0.0108067	0.207911	0.207911
PVP01_0003470	0	0.246761	0.166882	0	0.103411	0	2.38622	1.61378	0	0.123781	1.19699	0.0153218	0.148165	0.246761
PVP01_0003480	0.147125	0	0	0	0.0367813	4	0	0	0	0.0735625	2	0.00541144	0.147125	0.147125
PVP01_0003490	0.388012	0	0	0	0.097003	4	0	0	0	0.194006	2	0.0376383	0.388012	0.388012
PVP01_0003500	0.214798	0	0	0	0.0536995	4	0	0	0	0.107399	2	0.0115345	0.214798	0.214798
PVP01_0003510	0.263683	0	0	0	0.0659208	4	0	0	0	0.131842	2	0.0173822	0.263683	0.263683
PVP01_0003520	0.0303445	0	0.0762094	0	0.0266385	1.13912	0	2.86088	0	0.0360103	1.35182	0.00129674	0.0486793	0.0762094
PVP01_0003530	0	0.0620869	0.125966	0.0240506	0.0530259	0	1.17088	2.37556	0.453563	0.0549353	1.03601	0.00301789	0.0569136	0.125966
PVP01_0003540	0	0.0249862	0.0202775	0.0193578	0.0161554	0	1.54662	1.25516	1.19823	0.0110488	0.683908	0.000122076	0.00755635	0.0249862
PVP01_0003550	0.0877431	0.0905122	0	0	0.0445638	1.96893	2.03107	0	0	0.0514703	1.15498	0.00264919	0.0594471	0.0905122
PVP01_0003560	0	0	0	0.0793671	0.0198418	0	0	0	4	0.0396835	2	0.00157478	0.0793671	0.0793671
PVP01_0003570	0	0	0	0	0	#DIV/0!	#DIV/0!	#DIV/0!	#DIV/0!	0	#DIV/0!	0	#DIV/0!	0
PVP01_0003610	0.304856	0	0.0425355	0.0609096	0.102075	2.98658	0	0.416707	0.596713	0.137573	1.34776	0.0189263	0.185415	0.304856
PVP01_0003620	0.857409	0	0	0.355306	0.303179	2.82806	0	0	1.17194	0.405678	1.33808	0.164574	0.54283	0.857409
PVP01_0003630	0	0	0	0	0	#DIV/0!	#DIV/0!	#DIV/0!	#DIV/0!	0	#DIV/0!	0	#DIV/0!	0
PVP01_0003640	0	0	0	0	0	#DIV/0!	#DIV/0!	#DIV/0!	#DIV/0!	0	#DIV/0!	0	#DIV/0!	0
PVP01_0003650	0	0	0.139834	0	0.0349585	0	0	4	0	0.069917	2	0.00488839	0.139834	0.139834
PVP01_0003660	0	0.191926	0	0	0.0479815	0	4	0	0	0.095963	2	0.0092089	0.191926	0.191926
PVP01_0003670	0.242756	0.321965	0.0870965	0.277155	0.232243	1.04527	1.38633	0.375023	1.19338	0.102054	0.439428	0.0104151	0.0448455	0.321965
PVP01_0003680	0	0	0	0	0	#DIV/0!	#DIV/0!	#DIV/0!	#DIV/0!	0	#DIV/0!	0	#DIV/0!	0
PVP01_0003690	0	0.295682	0	0	0.0739205	0	4	0	0	0.147841	2	0.021857	0.295682	0.295682
PVP01_0003700	0	0.204887	0	0	0.0512218	0	4	0	0	0.102443	2	0.0104947	0.204887	0.204887
PVP01_0003710	0.154221	0.397721	0	0	0.137985	1.11766	2.88234	0	0	0.1878	1.36101	0.0352687	0.255597	0.397721
PVP01_0003720	0.794887	0.983968	0.361242	0.217806	0.589476	1.34846	1.66923	0.612819	0.369491	0.359651	0.61012	0.129349	0.219431	0.983968
PVP01_0003730	0.682751	0.275595	0	0	0.239586	2.84971	1.15029	0	0	0.322746	1.3471	0.104165	0.43477	0.682751
PVP01_0003740	0.0344606	0	0.115396	0	0.0374642	0.919829	0	3.08017	0	0.054435	1.45299	0.00296317	0.0790936	0.115396
PVP01_0003750	1.15785	0	0	0.120696	0.319636	3.6224	0	0	0.377604	0.561698	1.7573	0.315505	0.987074	1.15785
PVP01_0003760	1.59708	0	0	0	0.39927	4	0	0	0	0.79854	2	0.637666	1.59708	1.59708
PVP01_0003770	0	0	0	0	0	#DIV/0!	#DIV/0!	#DIV/0!	#DIV/0!	0	#DIV/0!	0	#DIV/0!	0
PVP01_0003780	1.0278	0	0.319588	0.164281	0.377917	2.71964	0	0.845656	0.434701	0.452479	1.1973	0.204737	0.541752	1.0278
PVP01_0003790	0	0	0	0.690538	0.172634	0	0	0	4	0.345269	2	0.119211	0.690538	0.690538
PVP01_0003800	0.0313009	0.0322887	0.104815	0.0250154	0.048355	0.647315	0.667743	2.16761	0.517328	0.0377776	0.781255	0.00142715	0.0295139	0.104815
PVP01_0003810	0.429798	0	0	0	0.10745	4	0	0	0	0.214899	2	0.0461816	0.429798	0.429798
PVP01_0003820	0.13445	0	0	0	0.0336125	4	0	0	0	0.067225	2	0.0045192	0.13445	0.13445
PVP01_0003830	0	0	0	0	0	#DIV/0!	#DIV/0!	#DIV/0!	#DIV/0!	0	#DIV/0!	0	#DIV/0!	0
PVP01_0003840	0	0	0	0	0	#DIV/0!	#DIV/0!	#DIV/0!	#DIV/0!	0	#DIV/0!	0	#DIV/0!	0
PVP01_0003850	0	0	0	0	0	#DIV/0!	#DIV/0!	#DIV/0!	#DIV/0!	0	#DIV/0!	0	#DIV/0!	0
PVP01_0003860	0.229634	0.10152	0	0	0.0827885	2.77374	1.22626	0	0	0.108968	1.31623	0.0118741	0.143427	0.229634
PVP01_0003870	0	0.324615	0	0	0.0811537	0	4	0	0	0.162307	2	0.0263437	0.324615	0.324615
PVP01_0003880	0.115802	0.318552	0	0.277645	0.178	0.650574	1.78962	0	1.55981	0.147464	0.828449	0.0217455	0.122166	0.318552
PVP01_0003890	0.628505	0	0	0	0.157126	4	0	0	0	0.314252	2	0.0987546	0.628505	0.628505
PVP01_0003900	0.0314813	0	0	0	0.00787032	4	0	0	0	0.0157406	2	0.000247768	0.0314813	0.0314813
PVP01_0003910	0.176194	0	0.0737511	0	0.0624863	2.81972	0	1.18028	0	0.0833975	1.33465	0.00695514	0.111307	0.176194
PVP01_0003920	0.15718	0.0405352	0	0	0.0494288	3.17993	0.820073	0	0	0.0743322	1.50382	0.00552528	0.111783	0.15718
PVP01_0003930	0.306061	0.0971446	0.0197093	0	0.105729	2.89478	0.91881	0.186414	0	0.139982	1.32397	0.0195949	0.185332	0.306061
PVP01_0003940	0	0.23076	0.0936362	0	0.0810991	0	2.84541	1.15459	0	0.109102	1.34529	0.0119032	0.146774	0.23076
PVP01_0003950	0.854393	0.062954	0	0.0975461	0.253723	3.36742	0.248121	0	0.384459	0.402477	1.58628	0.161988	0.638443	0.854393
PVP01_0003970	0	0	0	0	0	#DIV/0!	#DIV/0!	#DIV/0!	#DIV/0!	0	#DIV/0!	0	#DIV/0!	0
PVP01_0003980	0.363496	0.710465	0.256256	0.0152896	0.336377	1.08062	2.11211	0.761813	0.0454538	0.288787	0.858523	0.0833979	0.24793	0.710465
PVP01_0003990	0	0	0	0	0	#DIV/0!	#DIV/0!	#DIV/0!	#DIV/0!	0	#DIV/0!	0	#DIV/0!	0
PVP01_0004000	0	0	0	0	0	#DIV/0!	#DIV/0!	#DIV/0!	#DIV/0!	0	#DIV/0!	0	#DIV/0!	0
PVP01_0004010	0.0691394	0.713213	0	0	0.195588	0.353495	3.64651	0	0	0.346619	1.77219	0.120145	0.614274	0.713213
PVP01_0004020	0	0	0	0.425872	0.106468	0	0	0	4	0.212936	2	0.0453417	0.425872	0.425872
PVP01_0004030	0	0	0	0	0	#DIV/0!	#DIV/0!	#DIV/0!	#DIV/0!	0	#DIV/0!	0	#DIV/0!	0
PVP01_0004060	0	0	0	0.258295	0.0645737	0	0	0	4	0.129147	2	0.0166791	0.258295	0.258295
PVP01_0004070	0	0.0338402	0	0.0524347	0.0215687	0	1.56895	0	2.43105	0.0260366	1.20715	0.000677906	0.03143	0.0524347
PVP01_0004080	0.0196122	0.121387	0.0164186	0.0313479	0.0471914	0.415588	2.57223	0.347915	0.664271	0.0498785	1.05694	0.00248786	0.0527185	0.121387
PVP01_0004090	0	0	0	0	0	#DIV/0!	#DIV/0!	#DIV/0!	#DIV/0!	0	#DIV/0!	0	#DIV/0!	0
PVP01_0004100	0.554964	2.16939	0.317879	0.606925	0.912289	0.60832	2.37796	0.348441	0.665277	0.847458	0.928935	0.718185	0.787233	2.16939
PVP01_0004110	0.389371	0.75869	0.0543275	0.449485	0.412968	0.942859	1.83716	0.131554	1.08842	0.288697	0.699077	0.0833457	0.201821	0.75869
PVP01_0004120	0	0.813719	0.180101	0	0.248455	0	3.27512	0.724884	0	0.386288	1.55476	0.149218	0.600586	0.813719
PVP01_0004130	0.0907813	0	0	0	0.0226953	4	0	0	0	0.0453906	2	0.00206031	0.0907813	0.0907813
PVP01_0004140	0.013793	0.89638	0	0.231487	0.285415	0.0483261	3.14062	0	0.811054	0.420883	1.47463	0.177142	0.620648	0.89638
PVP01_0004150	0.306998	0	0.0642515	0.327134	0.174596	1.75833	0	0.368001	1.87366	0.166791	0.955298	0.0278193	0.159335	0.327134
PVP01_0004160	0	0	0	0	0	#DIV/0!	#DIV/0!	#DIV/0!	#DIV/0!	0	#DIV/0!	0	#DIV/0!	0
PVP01_0004170	0.519117	0.0465652	0.0566847	0	0.155592	3.3364	0.299278	0.364317	0	0.243604	1.56566	0.0593429	0.381402	0.519117
PVP01_0004180	2.31542	0.122487	0.0994036	0	0.634328	3.6502	0.193097	0.156707	0	1.12199	1.76878	1.25886	1.98455	2.31542
PVP01_0004190	0.350129	0	0	0	0.0875323	4	0	0	0	0.175065	2	0.0306476	0.350129	0.350129
PVP01_0004200	0.0635118	0.262064	0.0531694	0	0.0946863	0.67076	2.76771	0.561532	0	0.115002	1.21456	0.0132254	0.139676	0.262064
PVP01_0004210	1491.05	924.201	981.592	776.962	1043.45	1.42896	0.885716	0.940717	0.744608	310.595	0.297662	96469.5	92.4523	1491.05
PVP01_0004220	55.6773	27.142	71.0305	16.3343	42.546	1.30864	0.637944	1.6695	0.383921	25.2199	0.592768	636.045	14.9496	71.0305
PVP01_0004230	132.157	56.6993	50.9762	97.7968	84.4073	1.56571	0.671734	0.603931	1.15863	38.0556	0.450857	1448.23	17.1576	132.157
PVP01_0004240	1.23124	1.40522	2.50011	0.711829	1.4621	0.842104	0.961097	1.70994	0.486854	0.752087	0.514388	0.565634	0.386864	2.50011
PVP01_0004250	116.483	89.354	89.3639	70.2226	91.3559	1.27505	0.978087	0.978195	0.768671	19.026	0.208262	361.988	3.96239	116.483
PVP01_0004260	2.60573	0.775374	0.629252	2.16257	1.54323	1.68849	0.502435	0.40775	1.40133	0.98952	0.6412	0.979149	0.63448	2.60573
PVP01_0004275	66.8578	59.5533	21.8789	54.703	50.7483	1.31744	1.1735	0.431126	1.07793	19.884	0.391817	395.375	7.79092	66.8578
PVP01_0004280	31.6797	74.2082	8.98375	25.7289	35.1501	0.901268	2.11118	0.255582	0.731972	27.755	0.789612	770.339	21.9157	74.2082
PVP01_0004290	47.9124	33.0649	53.8279	24.1234	39.7322	1.20588	0.832195	1.35477	0.607151	13.5854	0.341925	184.564	4.64521	53.8279
PVP01_0004300	25.5231	9.14718	8.52417	3.44904	11.6609	2.18878	0.784434	0.731006	0.295779	9.58737	0.822183	91.9177	7.88257	25.5231
PVP01_0004310	5.4491	9.24412	8.4533	6.31559	7.36553	0.739811	1.25505	1.14768	0.857453	1.77833	0.24144	3.16247	0.429362	9.24412
PVP01_0004320	1.55205	10.1296	0.524721	2.33764	3.636	0.426856	2.78592	0.144313	0.642915	4.39225	1.20799	19.2918	5.30578	10.1296
PVP01_0004330	16.8172	10.2605	8.73601	0.436519	9.06256	1.85568	1.13219	0.963967	0.0481673	6.7351	0.743179	45.3616	5.00538	16.8172
PVP01_0004340	0.872978	2.16614	6.57739	1.01823	2.65868	0.32835	0.814741	2.47393	0.382983	2.67574	1.00641	7.15956	2.6929	6.57739
PVP01_0004350	25.5962	28.3627	22.0268	13.5784	22.391	1.14315	1.2667	0.983733	0.606422	6.42207	0.286815	41.243	1.84194	28.3627
PVP01_0004360	3.93265	5.25876	9.87674	0.442339	4.87762	0.806264	1.07814	2.02491	0.0906874	3.90304	0.800193	15.2337	3.12319	9.87674
PVP01_0004370	39.7293	12.0557	5.10901	5.16995	15.516	2.56054	0.776986	0.329274	0.333201	16.4682	1.06137	271.201	17.4788	39.7293
PVP01_0004380	4.71364	6.5216	3.70294	2.16028	4.27462	1.10271	1.52566	0.866263	0.505374	1.82929	0.427943	3.3463	0.782831	6.5216
PVP01_0004390	62.046	56.5971	60.548	0.245235	44.8591	1.38313	1.26166	1.34974	0.00546679	29.8312	0.664999	889.903	19.8377	62.046
PVP01_0004400	71.4456	45.9494	38.5515	0.0250873	38.9929	1.83227	1.1784	0.98868	0.000643381	29.5537	0.757924	873.419	22.3994	71.4456
PVP01_0004410	1.28666	3.14901	1.01378	0	1.36236	0.944433	2.31143	0.744134	0	1.31344	0.964091	1.72513	1.26628	3.14901
PVP01_0004420	0	0	0.240661	0	0.0601653	0	0	4	0	0.120331	2	0.0144794	0.240661	0.240661
PVP01_0004430	1.90501	0	0.473454	0.0237885	0.600563	3.17204	0	0.78835	0.0396103	0.89649	1.49275	0.803694	1.33823	1.90501
PVP01_0004440	0.0240088	0	0	0.690755	0.178691	0.134359	0	0	3.86564	0.341564	1.91148	0.116666	0.652891	0.690755
PVP01_0004450	0.314813	0	0	0	0.0787033	4	0	0	0	0.157407	2	0.0247768	0.314813	0.314813
PVP01_0004460	0.0372834	0	0	0	0.00932085	4	0	0	0	0.0186417	2	0.000347513	0.0372834	0.0372834
PVP01_0004480	0	0	0	0	0	#DIV/0!	#DIV/0!	#DIV/0!	#DIV/0!	0	#DIV/0!	0	#DIV/0!	0
PVP01_0004490	0.278674	0	0.0466588	0	0.0813332	3.42633	0	0.573675	0	0.133387	1.64	0.017792	0.218754	0.278674
PVP01_0004500	0	0	0.0258337	0	0.00645843	0	0	4	0	0.0129169	2	0.000166845	0.0258337	0.0258337
PVP01_0004510	0	0	0	0	0	#DIV/0!	#DIV/0!	#DIV/0!	#DIV/0!	0	#DIV/0!	0	#DIV/0!	0
PVP01_0004520	0	0	0	0	0	#DIV/0!	#DIV/0!	#DIV/0!	#DIV/0!	0	#DIV/0!	0	#DIV/0!	0
PVP01_0004540	0	0.105976	0	0	0.026494	0	4	0	0	0.052988	2	0.00280773	0.105976	0.105976
PVP01_0004550	0	0	0.151997	0	0.0379992	0	0	4	0	0.0759985	2	0.00577577	0.151997	0.151997
PVP01_0004560	0	0	0.749337	0	0.187334	0	0	4	0	0.374669	2	0.140376	0.749337	0.749337
PVP01_0004580	0	0	0	0	0	#DIV/0!	#DIV/0!	#DIV/0!	#DIV/0!	0	#DIV/0!	0	#DIV/0!	0
PVP01_0004590	0.101148	0	0	0	0.025287	4	0	0	0	0.050574	2	0.00255773	0.101148	0.101148
PVP01_0004600	0.298471	0.030789	0.174907	0.047707	0.137968	2.16333	0.22316	1.26773	0.345782	0.124847	0.904893	0.0155867	0.112973	0.298471
PVP01_0004610	0.633983	0	0.265372	0	0.224839	2.81972	0	1.18028	0	0.300082	1.33465	0.090049	0.400505	0.633983
PVP01_0004620	0.185941	0	0.0972887	0	0.0708074	2.62601	0	1.37399	0	0.0894136	1.26277	0.00799479	0.112909	0.185941
PVP01_0004630	0	0	0	0	0	#DIV/0!	#DIV/0!	#DIV/0!	#DIV/0!	0	#DIV/0!	0	#DIV/0!	0
PVP01_0004650	0.77815	0.617467	0.100221	0.693647	0.547371	1.42161	1.12806	0.183095	1.26723	0.305239	0.557645	0.0931707	0.170215	0.77815
PVP01_0004660	0	0	0	0	0	#DIV/0!	#DIV/0!	#DIV/0!	#DIV/0!	0	#DIV/0!	0	#DIV/0!	0
PVP01_0004670	0.21848	1.12688	0	0	0.33634	0.649581	3.35042	0	0	0.536996	1.59659	0.288365	0.85736	1.12688
PVP01_0004680	0	0	0	0	0	#DIV/0!	#DIV/0!	#DIV/0!	#DIV/0!	0	#DIV/0!	0	#DIV/0!	0
PVP01_0004690	0.122742	0.253231	1.87527	0	0.562811	0.218088	0.44994	3.33197	0	0.881061	1.56547	0.776268	1.37927	1.87527
PVP01_0004700	0	0	0	0.079008	0.019752	0	0	0	4	0.039504	2	0.00156057	0.079008	0.079008
PVP01_0004710	0	0	0	0	0	#DIV/0!	#DIV/0!	#DIV/0!	#DIV/0!	0	#DIV/0!	0	#DIV/0!	0
PVP01_0004720	0	0	0	0	0	#DIV/0!	#DIV/0!	#DIV/0!	#DIV/0!	0	#DIV/0!	0	#DIV/0!	0
PVP01_0004730	0.0283006	0.0875811	0	0.520204	0.159021	0.177967	0.55075	0	3.27128	0.243538	1.53148	0.0593108	0.372973	0.520204
PVP01_0004740	0	0	0	0	0	#DIV/0!	#DIV/0!	#DIV/0!	#DIV/0!	0	#DIV/0!	0	#DIV/0!	0
PVP01_0004750	0	0	0	0	0	#DIV/0!	#DIV/0!	#DIV/0!	#DIV/0!	0	#DIV/0!	0	#DIV/0!	0
PVP01_0004760	0	0	0	0	0	#DIV/0!	#DIV/0!	#DIV/0!	#DIV/0!	0	#DIV/0!	0	#DIV/0!	0
PVP01_0004770	0	0	0	0	0	#DIV/0!	#DIV/0!	#DIV/0!	#DIV/0!	0	#DIV/0!	0	#DIV/0!	0
PVP01_0004780	0.0733156	0.0378147	0.0306884	0	0.0354547	2.06787	1.06656	0.865567	0	0.0301041	0.849087	0.000906257	0.025561	0.0733156
PVP01_0004790	0	0	0	0	0	#DIV/0!	#DIV/0!	#DIV/0!	#DIV/0!	0	#DIV/0!	0	#DIV/0!	0
PVP01_0004800	0	0	0	0	0	#DIV/0!	#DIV/0!	#DIV/0!	#DIV/0!	0	#DIV/0!	0	#DIV/0!	0
PVP01_0004810	0.186417	0.15384	0	0	0.0850643	2.19148	1.80852	0	0	0.09912	1.16524	0.00982478	0.115498	0.186417
PVP01_0004820	0	0	0	0	0	#DIV/0!	#DIV/0!	#DIV/0!	#DIV/0!	0	#DIV/0!	0	#DIV/0!	0
PVP01_0004830	0	0.192081	0	0	0.0480203	0	4	0	0	0.0960405	2	0.00922378	0.192081	0.192081
PVP01_0004840	0	0	0	0	0	#DIV/0!	#DIV/0!	#DIV/0!	#DIV/0!	0	#DIV/0!	0	#DIV/0!	0
PVP01_0004850	0	0	0	0	0	#DIV/0!	#DIV/0!	#DIV/0!	#DIV/0!	0	#DIV/0!	0	#DIV/0!	0
PVP01_0004860	0	0.127091	0	0	0.0317728	0	4	0	0	0.0635455	2	0.00403803	0.127091	0.127091
PVP01_0004870	0	0	0	0	0	#DIV/0!	#DIV/0!	#DIV/0!	#DIV/0!	0	#DIV/0!	0	#DIV/0!	0
PVP01_0004880	0.0966728	0	0	0	0.0241682	4	0	0	0	0.0483364	2	0.00233641	0.0966728	0.0966728
PVP01_0004890	0	0	0	0	0	#DIV/0!	#DIV/0!	#DIV/0!	#DIV/0!	0	#DIV/0!	0	#DIV/0!	0
PVP01_0004900	0	0	0	0	0	#DIV/0!	#DIV/0!	#DIV/0!	#DIV/0!	0	#DIV/0!	0	#DIV/0!	0
PVP01_0004910	0.067641	0.244215	0.0283131	0.0810871	0.105314	0.642279	2.31892	0.268844	0.769955	0.0952695	0.904623	0.00907627	0.0861829	0.244215
PVP01_0004920	0.663402	0.562678	0.160441	0.153165	0.384922	1.72347	1.4618	0.416815	0.397912	0.266615	0.692649	0.0710838	0.184671	0.663402
PVP01_0004940	0	0	0	0	0	#DIV/0!	#DIV/0!	#DIV/0!	#DIV/0!	0	#DIV/0!	0	#DIV/0!	0
PVP01_0004950	6.61043	0.751251	0.117245	5.46208	3.23525	2.04325	0.232208	0.0362398	1.6883	3.27835	1.01332	10.7476	3.32203	6.61043
PVP01_0004960	21.099	3.71333	3.74515	8.18161	9.18477	2.29717	0.404292	0.407756	0.89078	8.21546	0.894465	67.4938	7.34844	21.099
PVP01_0004970	0	0.0456226	0	0	0.0114056	0	4	0	0	0.0228113	2	0.000520355	0.0456226	0.0456226
PVP01_0004980	0	0.0908772	0.110627	0.0352031	0.0591768	0	1.53569	1.86943	0.59488	0.0507565	0.857709	0.00257622	0.0435343	0.110627
PVP01_0004990	7.19677	2.48486	0	4.39688	3.51963	2.04475	0.706001	0	1.24925	3.04135	0.864112	9.24982	2.62807	7.19677
PVP01_0005000	2.84781	0.665569	0.298008	0.42674	1.05953	2.6878	0.628173	0.281264	0.402763	1.20187	1.13434	1.4445	1.36333	2.84781
PVP01_0005010	1.31327	0	0	0	0.328317	4	0	0	0	0.656635	2	0.43117	1.31327	1.31327
PVP01_0005020	2.36143	0	0	0	0.590357	4	0	0	0	1.18071	2	1.39409	2.36143	2.36143
PVP01_0005030	0.854923	0	0.0795229	0	0.233611	3.65959	0	0.340407	0	0.415901	1.78031	0.172973	0.740432	0.854923
PVP01_0005040	0	0	0	0	0	#DIV/0!	#DIV/0!	#DIV/0!	#DIV/0!	0	#DIV/0!	0	#DIV/0!	0
PVP01_0005050	0	0	0	0	0	#DIV/0!	#DIV/0!	#DIV/0!	#DIV/0!	0	#DIV/0!	0	#DIV/0!	0
PVP01_0005060	0	0	0	0	0	#DIV/0!	#DIV/0!	#DIV/0!	#DIV/0!	0	#DIV/0!	0	#DIV/0!	0
PVP01_0005070	0	0	0	0	0	#DIV/0!	#DIV/0!	#DIV/0!	#DIV/0!	0	#DIV/0!	0	#DIV/0!	0
PVP01_0005080	0	0	0	0	0	#DIV/0!	#DIV/0!	#DIV/0!	#DIV/0!	0	#DIV/0!	0	#DIV/0!	0
PVP01_0005090	0	0	0	0	0	#DIV/0!	#DIV/0!	#DIV/0!	#DIV/0!	0	#DIV/0!	0	#DIV/0!	0
PVP01_0005100	0	0	0	0	0	#DIV/0!	#DIV/0!	#DIV/0!	#DIV/0!	0	#DIV/0!	0	#DIV/0!	0
PVP01_0005110	0	0	0	0	0	#DIV/0!	#DIV/0!	#DIV/0!	#DIV/0!	0	#DIV/0!	0	#DIV/0!	0
PVP01_0005120	0	0	0	0	0	#DIV/0!	#DIV/0!	#DIV/0!	#DIV/0!	0	#DIV/0!	0	#DIV/0!	0
PVP01_0005130	0	0	0.185877	0	0.0464692	0	0	4	0	0.0929385	2	0.00863756	0.185877	0.185877
PVP01_0005140	0	0	0.128805	0	0.0322013	0	0	4	0	0.0644025	2	0.00414768	0.128805	0.128805
PVP01_0005160	1.40254	0	2.64597	0.205235	1.06344	1.31888	0	2.48813	0.192992	1.22295	1.15	1.4956	1.40639	2.64597
PVP01_0005170	3.23594	0.0896125	0.0727247	0.520699	0.979744	3.30284	0.0914652	0.0742283	0.531464	1.51835	1.54974	2.30539	2.35305	3.23594
PVP01_0005180	0	0	0	0	0	#DIV/0!	#DIV/0!	#DIV/0!	#DIV/0!	0	#DIV/0!	0	#DIV/0!	0
PVP01_0005190	0.118418	0	0	0	0.0296045	4	0	0	0	0.059209	2	0.00350571	0.118418	0.118418
PVP01_0005200	0	0	0	0.0709787	0.0177447	0	0	0	4	0.0354894	2	0.00125949	0.0709787	0.0709787
PVP01_0005210	0	0	0	0	0	#DIV/0!	#DIV/0!	#DIV/0!	#DIV/0!	0	#DIV/0!	0	#DIV/0!	0
PVP01_0005220	0.0994902	0.020526	0.0166578	3.10095	0.809406	0.122918	0.0253593	0.0205803	3.83114	1.52817	1.88802	2.33531	2.88522	3.10095
PVP01_0005230	0	0	0	0.363766	0.0909415	0	0	0	4	0.181883	2	0.0330814	0.363766	0.363766
PVP01_0005240	0	0.129155	0	0	0.0322887	0	4	0	0	0.0645775	2	0.00417025	0.129155	0.129155
PVP01_0005250	0.12449	0.513676	0.104218	0.422839	0.291306	0.427352	1.76336	0.357762	1.45153	0.207829	0.71344	0.0431929	0.148274	0.513676
PVP01_0005270	0	0.0247122	0.180496	1.11044	0.328912	0	0.0751332	0.548767	3.3761	0.52711	1.60259	0.277845	0.844738	1.11044
PVP01_0005280	0.0305995	0	0.435483	0.489097	0.238795	0.128141	0	1.82367	2.04819	0.259298	1.08586	0.0672352	0.281561	0.489097
PVP01_0005290	0.724689	0.0276874	0	0	0.188094	3.8528	0.1472	0	0	0.357968	1.90313	0.128141	0.68126	0.724689
PVP01_0005300	0.228855	0	0	0	0.0572138	4	0	0	0	0.114428	2	0.0130937	0.228855	0.228855
PVP01_0005310	0.248273	0.0426847	0	0	0.0727394	3.41318	0.586817	0	0	0.11874	1.6324	0.0140991	0.193831	0.248273
PVP01_0005320	0	0	0	0	0	#DIV/0!	#DIV/0!	#DIV/0!	#DIV/0!	0	#DIV/0!	0	#DIV/0!	0
PVP01_0005330	0.0701757	0	0.176245	0	0.0616052	1.13912	0	2.86088	0	0.0832789	1.35182	0.00693538	0.112578	0.176245
PVP01_0005340	0	0.246312	0	0.143121	0.0973583	0	2.52996	0	1.47004	0.120054	1.23311	0.0144129	0.14804	0.246312
PVP01_0005350	0	0	0	0	0	#DIV/0!	#DIV/0!	#DIV/0!	#DIV/0!	0	#DIV/0!	0	#DIV/0!	0
PVP01_0005360	0	0	0	0	0	#DIV/0!	#DIV/0!	#DIV/0!	#DIV/0!	0	#DIV/0!	0	#DIV/0!	0
PVP01_0005370	0	0	0	0	0	#DIV/0!	#DIV/0!	#DIV/0!	#DIV/0!	0	#DIV/0!	0	#DIV/0!	0
PVP01_0005380	0	0	0	0.134314	0.0335785	0	0	0	4	0.067157	2	0.00451006	0.134314	0.134314
PVP01_0005400	0	0	0	0	0	#DIV/0!	#DIV/0!	#DIV/0!	#DIV/0!	0	#DIV/0!	0	#DIV/0!	0
PVP01_0005410	0.0515284	0	0	0.576534	0.157016	0.328174	0	0	3.67183	0.280732	1.78792	0.0788103	0.501927	0.576534
PVP01_0005420	4.73735	0.156201	4.02024	0.518636	2.35811	2.00896	0.06624	1.70486	0.219937	2.35623	0.999206	5.55184	2.35436	4.73735
PVP01_0005430	5.17454	3.40384	2.21827	1.63819	3.10871	1.66453	1.09494	0.713566	0.526968	1.56099	0.502134	2.43669	0.783826	5.17454
PVP01_0005440	0.0386008	0	0	0	0.0096502	4	0	0	0	0.0193004	2	0.000372505	0.0386008	0.0386008
PVP01_0005450	0.0866986	0.223587	0	0	0.0775714	1.11766	2.88234	0	0	0.105575	1.36101	0.0111462	0.143689	0.223587
PVP01_0005460	2.97928	0.023824	0.0773373	0.978245	1.01467	2.9362	0.0234795	0.076219	0.9641	1.38099	1.36102	1.90713	1.87955	2.97928
PVP01_0005480	0	0	0	0	0	#DIV/0!	#DIV/0!	#DIV/0!	#DIV/0!	0	#DIV/0!	0	#DIV/0!	0
PVP01_0005490	0	0	0	0	0	#DIV/0!	#DIV/0!	#DIV/0!	#DIV/0!	0	#DIV/0!	0	#DIV/0!	0
PVP01_0005500	0.0364134	0	0	0	0.00910335	4	0	0	0	0.0182067	2	0.000331484	0.0364134	0.0364134
PVP01_0005510	0	0	0	0	0	#DIV/0!	#DIV/0!	#DIV/0!	#DIV/0!	0	#DIV/0!	0	#DIV/0!	0
PVP01_0005520	0.0298471	0	0	0	0.00746178	4	0	0	0	0.0149236	2	0.000222712	0.0298471	0.0298471
PVP01_0005530	0	0	0	0	0	#DIV/0!	#DIV/0!	#DIV/0!	#DIV/0!	0	#DIV/0!	0	#DIV/0!	0
PVP01_0005540	0.0733156	0.151259	0	0	0.0561437	1.30586	2.69414	0	0	0.0722173	1.2863	0.00521534	0.0928928	0.151259
PVP01_0005550	3.6021	0	0	0	0.900525	4	0	0	0	1.80105	2	3.24378	3.6021	3.6021
PVP01_0005560	0	0	0	0	0	#DIV/0!	#DIV/0!	#DIV/0!	#DIV/0!	0	#DIV/0!	0	#DIV/0!	0
PVP01_0005570	1.0247	0.755027	0.107229	0.23398	0.530234	1.93254	1.42395	0.20223	0.441277	0.432716	0.816084	0.187243	0.353132	1.0247
PVP01_0005580	0	0	0	0	0	#DIV/0!	#DIV/0!	#DIV/0!	#DIV/0!	0	#DIV/0!	0	#DIV/0!	0
PVP01_0005590	0	0	0	0	0	#DIV/0!	#DIV/0!	#DIV/0!	#DIV/0!	0	#DIV/0!	0	#DIV/0!	0
PVP01_0005600	0	0	0	0	0	#DIV/0!	#DIV/0!	#DIV/0!	#DIV/0!	0	#DIV/0!	0	#DIV/0!	0
PVP01_0005610	0.0809187	0.459098	0	0	0.135004	0.599379	3.40062	0	0	0.219404	1.62516	0.0481381	0.356567	0.459098
PVP01_0005620	0.299288	0	0	0	0.074822	4	0	0	0	0.149644	2	0.0223933	0.299288	0.299288
PVP01_0005630	0	0	0	0	0	#DIV/0!	#DIV/0!	#DIV/0!	#DIV/0!	0	#DIV/0!	0	#DIV/0!	0
PVP01_0005640	0.213003	0	0	0.0243186	0.0593304	3.59012	0	0	0.409884	0.103088	1.73752	0.0106271	0.179117	0.213003
PVP01_0005650	0.194637	0.451755	0.101839	0	0.187058	1.04052	2.41506	0.544425	0	0.193541	1.03466	0.0374583	0.20025	0.451755
PVP01_0005670	0	0	0	0	0	#DIV/0!	#DIV/0!	#DIV/0!	#DIV/0!	0	#DIV/0!	0	#DIV/0!	0
PVP01_0005680	0	0	0	0	0	#DIV/0!	#DIV/0!	#DIV/0!	#DIV/0!	0	#DIV/0!	0	#DIV/0!	0
PVP01_0005690	0	0.187813	0	0	0.0469533	0	4	0	0	0.0939065	2	0.00881843	0.187813	0.187813
PVP01_0005700	0.177626	0	0	0	0.0444065	4	0	0	0	0.088813	2	0.00788775	0.177626	0.177626
PVP01_0005710	0.819834	0.164748	0.133701	0.263783	0.345517	2.37278	0.476817	0.38696	0.763445	0.32104	0.92916	0.103067	0.298298	0.819834
PVP01_0005720	0.114454	0	1.61823	0.152451	0.471284	0.242856	0	3.43366	0.32348	0.767371	1.62826	0.588859	1.24948	1.61823
PVP01_0005730	0.954526	0	0	0.423805	0.344583	2.77009	0	0	1.22991	0.453057	1.3148	0.20526	0.595678	0.954526
PVP01_0005740	0.270032	0.101292	1.37691	0.255045	0.50082	0.53918	0.202252	2.74931	0.509255	0.589017	1.17611	0.346942	0.692747	1.37691
PVP01_0005760	0.125204	0.193732	0.0524076	0.225139	0.149121	0.839615	1.29916	0.351444	1.50978	0.0767993	0.515014	0.00589813	0.0395527	0.225139
PVP01_0005770	0.258557	0.133358	0.568189	0	0.240026	1.0772	0.555598	2.3672	0	0.242916	1.01204	0.0590083	0.245841	0.568189
PVP01_0005780	0	0	0	0	0	#DIV/0!	#DIV/0!	#DIV/0!	#DIV/0!	0	#DIV/0!	0	#DIV/0!	0
PVP01_0005800	10.3272	13.0086	3.9752	8.39858	8.9274	1.1568	1.45716	0.445281	0.940765	3.80436	0.426145	14.4732	1.62121	13.0086
PVP01_0005810	1.70375	4.65225	2.09751	0.560667	2.25354	0.756031	2.06441	0.930761	0.248793	1.72687	0.766291	2.98208	1.32328	4.65225
PVP01_0005820	8.12625	4.99814	1.02204	4.60403	4.68762	1.73356	1.06624	0.21803	0.982169	2.90769	0.620293	8.45469	1.80362	8.12625
PVP01_0005825	1.25171	1.87813	4.57257	0.63659	2.08475	0.600413	0.90089	2.19334	0.305356	1.73427	0.831883	3.00769	1.44271	4.57257
PVP01_0005830	0.0296848	0	0.0248509	0	0.0136339	2.17727	0	1.82273	0	0.0158663	1.16374	0.00025174	0.0184642	0.0296848
PVP01_0005840	0	0.611879	0.0206903	0	0.158142	0	3.86917	0.130833	0	0.302648	1.91377	0.091596	0.5792	0.611879
PVP01_0005850	0	0.0500834	0	0	0.0125209	0	4	0	0	0.0250417	2	0.000627087	0.0500834	0.0500834
PVP01_0005860	0	0.348795	0.0435483	0.145506	0.134462	0	2.594	0.32387	1.08213	0.155355	1.15538	0.0241353	0.179495	0.348795
PVP01_0005870	0.166145	0.3642	0.121703	0.0165977	0.167161	0.99392	2.17873	0.728057	0.0992914	0.145558	0.870761	0.021187	0.126746	0.3642
PVP01_0005880	0.189653	0.0391277	0	0	0.0571952	3.31589	0.684108	0	0	0.090211	1.57725	0.00813803	0.142285	0.189653
PVP01_0005890	0.190694	0.0562034	0.114029	0.457202	0.204532	0.932343	0.27479	0.557512	2.23536	0.177225	0.866488	0.0314086	0.153563	0.457202
PVP01_0005900	0	0.212618	0	0.027454	0.060018	0	3.54257	0	0.457429	0.102553	1.70871	0.0105172	0.175234	0.212618
PVP01_0005910	0.596941	0	0.0749601	0.214681	0.221646	2.69322	0	0.338198	0.968578	0.265543	1.19805	0.0705129	0.318133	0.596941
PVP01_0005920	0	0	4.77137	40.8683	11.4099	0	0	0.418177	3.58182	19.7673	1.73247	390.746	34.2462	40.8683
PVP01_0005930	0.526459	0.610958	0.881459	0.245432	0.566077	0.930013	1.07928	1.55714	0.433566	0.261956	0.462757	0.068621	0.121222	0.881459
PVP01_0005940	0.785901	0.108094	0	0.209362	0.275839	2.84913	0.391873	0	0.759	0.350622	1.27111	0.122936	0.44568	0.785901
PVP01_0005950	0.0404593	1.00167	0	3.49215	1.13357	0.0356919	0.883642	0	3.08067	1.63912	1.44598	2.68672	2.37014	3.49215
PVP01_0005960	0.306281	0.263289	0	0	0.142393	2.15096	1.84904	0	0	0.165355	1.16126	0.0273422	0.19202	0.306281
PVP01_0005970	0	0	0	0	0	#DIV/0!	#DIV/0!	#DIV/0!	#DIV/0!	0	#DIV/0!	0	#DIV/0!	0
PVP01_0005980	0	0	0	0	0	#DIV/0!	#DIV/0!	#DIV/0!	#DIV/0!	0	#DIV/0!	0	#DIV/0!	0
PVP01_0005990	0	0	0	0	0	#DIV/0!	#DIV/0!	#DIV/0!	#DIV/0!	0	#DIV/0!	0	#DIV/0!	0
PVP01_0006000	0	0	0	0	0	#DIV/0!	#DIV/0!	#DIV/0!	#DIV/0!	0	#DIV/0!	0	#DIV/0!	0
PVP01_0006010	0	0	0.154566	0.836149	0.247679	0	0	0.624058	3.37594	0.399022	1.61105	0.159219	0.642844	0.836149
PVP01_0006020	0	0	0.0337459	0	0.00843648	0	0	4	0	0.016873	2	0.000284696	0.0337459	0.0337459
PVP01_0006030	0	0	0	0	0	#DIV/0!	#DIV/0!	#DIV/0!	#DIV/0!	0	#DIV/0!	0	#DIV/0!	0
PVP01_0006040	0.30533	0.174981	0.170406	0.298243	0.23724	1.28701	0.73757	0.718285	1.25714	0.0746114	0.314498	0.00556686	0.0234651	0.30533
PVP01_0006050	0.023594	0.0486772	0	0	0.0180678	1.30586	2.69414	0	0	0.0232405	1.28629	0.000540122	0.0298942	0.0486772
PVP01_0006060	0.0221583	0.0228575	0.0370999	0.0708347	0.0382376	0.57949	0.597775	0.970247	1.85249	0.0227959	0.596164	0.000519652	0.0135901	0.0708347
PVP01_0006070	0	0	0	0	0	#DIV/0!	#DIV/0!	#DIV/0!	#DIV/0!	0	#DIV/0!	0	#DIV/0!	0
PVP01_0006080	0	0	0.052862	0	0.0132155	0	0	4	0	0.026431	2	0.000698598	0.052862	0.052862
PVP01_0006090	0	0	0	0	0	#DIV/0!	#DIV/0!	#DIV/0!	#DIV/0!	0	#DIV/0!	0	#DIV/0!	0
PVP01_0006100	0.0636969	0	0	0.101812	0.0413772	1.53942	0	0	2.46058	0.0502483	1.2144	0.00252489	0.0610213	0.101812
PVP01_0006110	0	0	0	0	0	#DIV/0!	#DIV/0!	#DIV/0!	#DIV/0!	0	#DIV/0!	0	#DIV/0!	0
PVP01_0006120	0	0	0	0	0	#DIV/0!	#DIV/0!	#DIV/0!	#DIV/0!	0	#DIV/0!	0	#DIV/0!	0
PVP01_0006130	0	0.0645775	0	0	0.0161444	0	4	0	0	0.0322887	2	0.00104256	0.0645775	0.0645775
PVP01_0006150	2.29052	0	0	0	0.57263	4	0	0	0	1.14526	2	1.31162	2.29052	2.29052
PVP01_0006160	0.0866986	0	0	0	0.0216747	4	0	0	0	0.0433493	2	0.00187916	0.0866986	0.0866986
PVP01_0006170	0	0	0	0	0	#DIV/0!	#DIV/0!	#DIV/0!	#DIV/0!	0	#DIV/0!	0	#DIV/0!	0
PVP01_0006180	0	0.154132	0.0833903	0	0.0593806	0	2.59566	1.40434	0	0.0744007	1.25295	0.00553547	0.0932202	0.154132
PVP01_0006190	0	0	0	0	0	#DIV/0!	#DIV/0!	#DIV/0!	#DIV/0!	0	#DIV/0!	0	#DIV/0!	0
PVP01_0006200	0	0	0	0	0	#DIV/0!	#DIV/0!	#DIV/0!	#DIV/0!	0	#DIV/0!	0	#DIV/0!	0
PVP01_0006210	0	0	0	0	0	#DIV/0!	#DIV/0!	#DIV/0!	#DIV/0!	0	#DIV/0!	0	#DIV/0!	0
PVP01_0006220	0	0	0	0	0	#DIV/0!	#DIV/0!	#DIV/0!	#DIV/0!	0	#DIV/0!	0	#DIV/0!	0
PVP01_0006230	0	0.0807797	0.131113	0	0.0529732	0	1.52492	2.47508	0	0.0645274	1.21811	0.00416378	0.0786017	0.131113
PVP01_0006240	0.259068	0	0.10844	0.103522	0.117758	2.20001	0	0.920876	0.879112	0.106654	0.905705	0.011375	0.0965967	0.259068
PVP01_0006250	0	0	0	0	0	#DIV/0!	#DIV/0!	#DIV/0!	#DIV/0!	0	#DIV/0!	0	#DIV/0!	0
PVP01_0006260	0.347899	0	0	0	0.0869748	4	0	0	0	0.17395	2	0.0302584	0.347899	0.347899
PVP01_0006270	0.770101	0.353069	0	0.0227947	0.286491	2.68804	1.23239	0	0.0795651	0.36052	1.2584	0.129975	0.453678	0.770101
PVP01_0006280	0.0264504	0	0	0	0.0066126	4	0	0	0	0.0132252	2	0.000174906	0.0264504	0.0264504
PVP01_0006290	0.145654	0.1803	0	0	0.0814885	1.78742	2.21258	0	0	0.0951519	1.16767	0.00905389	0.111106	0.1803
PVP01_0006300	0	0.126261	0.0256166	0.0244548	0.0440831	0	2.86416	0.581098	0.554743	0.0560441	1.27133	0.00314094	0.0712503	0.126261
PVP01_0006320	0	0	0.0331345	0	0.00828362	0	0	4	0	0.0165672	2	0.000274474	0.0331345	0.0331345
PVP01_0006330	0	0	0	0	0	#DIV/0!	#DIV/0!	#DIV/0!	#DIV/0!	0	#DIV/0!	0	#DIV/0!	0
PVP01_0006340	0	0	0	0	0	#DIV/0!	#DIV/0!	#DIV/0!	#DIV/0!	0	#DIV/0!	0	#DIV/0!	0
PVP01_0006350	0	0	0	0	0	#DIV/0!	#DIV/0!	#DIV/0!	#DIV/0!	0	#DIV/0!	0	#DIV/0!	0
PVP01_0006370	0	0	0	0.0250154	0.00625385	0	0	0	4	0.0125077	2	0.000156443	0.0250154	0.0250154
PVP01_0006380	0	0.394243	0	0	0.0985608	0	4	0	0	0.197122	2	0.0388569	0.394243	0.394243
PVP01_0006390	0.11147	0	0	0	0.0278675	4	0	0	0	0.055735	2	0.00310639	0.11147	0.11147
PVP01_0006410	0	0.885233	0	0.426324	0.327889	0	2.69979	0	1.30021	0.422431	1.28833	0.178448	0.544233	0.885233
PVP01_0006420	0	0.536608	0	0.146729	0.170834	0	3.1411	0	0.858897	0.253469	1.48372	0.0642467	0.376076	0.536608
PVP01_0006430	0	0	0	0	0	#DIV/0!	#DIV/0!	#DIV/0!	#DIV/0!	0	#DIV/0!	0	#DIV/0!	0
PVP01_0006440	0	0	0	0.0843968	0.0210992	0	0	0	4	0.0421984	2	0.0017807	0.0843968	0.0843968
PVP01_0006450	0	0	0	0	0	#DIV/0!	#DIV/0!	#DIV/0!	#DIV/0!	0	#DIV/0!	0	#DIV/0!	0
PVP01_0006460	0	0	0	0	0	#DIV/0!	#DIV/0!	#DIV/0!	#DIV/0!	0	#DIV/0!	0	#DIV/0!	0
PVP01_0006470	0	0	0	0	0	#DIV/0!	#DIV/0!	#DIV/0!	#DIV/0!	0	#DIV/0!	0	#DIV/0!	0
PVP01_0006480	0.172848	0	0	0	0.043212	4	0	0	0	0.086424	2	0.00746911	0.172848	0.172848
PVP01_0006490	0	0	0	0	0	#DIV/0!	#DIV/0!	#DIV/0!	#DIV/0!	0	#DIV/0!	0	#DIV/0!	0
PVP01_0006500	0	0	0	0	0	#DIV/0!	#DIV/0!	#DIV/0!	#DIV/0!	0	#DIV/0!	0	#DIV/0!	0
PVP01_0006510	0.433247	0.734226	0.0777207	0.222588	0.366945	1.18069	2.00091	0.211805	0.606597	0.285062	0.776851	0.0812603	0.221451	0.734226
PVP01_0006520	0	0	0	0	0	#DIV/0!	#DIV/0!	#DIV/0!	#DIV/0!	0	#DIV/0!	0	#DIV/0!	0
PVP01_0006530	0	0	0	0	0	#DIV/0!	#DIV/0!	#DIV/0!	#DIV/0!	0	#DIV/0!	0	#DIV/0!	0
PVP01_0006540	1.13202	0	0	0	0.283005	4	0	0	0	0.56601	2	0.320367	1.13202	1.13202
PVP01_0006550	0	0	0	0	0	#DIV/0!	#DIV/0!	#DIV/0!	#DIV/0!	0	#DIV/0!	0	#DIV/0!	0
PVP01_0006560	0	0	0	0	0	#DIV/0!	#DIV/0!	#DIV/0!	#DIV/0!	0	#DIV/0!	0	#DIV/0!	0
PVP01_0006570	0.0311226	0	0	0.149237	0.0450899	0.690234	0	0	3.30977	0.0709646	1.57385	0.00503597	0.111687	0.149237
PVP01_0006580	0.0316638	0	0	0	0.00791595	4	0	0	0	0.0158319	2	0.000250649	0.0316638	0.0316638
PVP01_0006590	0.279149	0.191972	1.54236	0	0.50337	0.55456	0.381373	3.06407	0	0.702407	1.39541	0.493375	0.980144	1.54236
PVP01_0006600	0	0	0	0	0	#DIV/0!	#DIV/0!	#DIV/0!	#DIV/0!	0	#DIV/0!	0	#DIV/0!	0
PVP01_0006610	0.405749	0.64393	0	0	0.26242	1.54618	2.45382	0	0	0.318236	1.2127	0.101274	0.385923	0.64393
PVP01_0006620	0	0	0	0.0425872	0.0106468	0	0	0	4	0.0212936	2	0.000453417	0.0425872	0.0425872
PVP01_0006630	0	0	0	0	0	#DIV/0!	#DIV/0!	#DIV/0!	#DIV/0!	0	#DIV/0!	0	#DIV/0!	0
PVP01_0006640	0	0	0	0	0	#DIV/0!	#DIV/0!	#DIV/0!	#DIV/0!	0	#DIV/0!	0	#DIV/0!	0
PVP01_0006660	0.988599	0.764849	0.331046	0.079008	0.540876	1.82778	1.41409	0.612056	0.146074	0.411489	0.760784	0.169323	0.313054	0.988599
PVP01_0006670	0	0	0	0	0	#DIV/0!	#DIV/0!	#DIV/0!	#DIV/0!	0	#DIV/0!	0	#DIV/0!	0
PVP01_0006680	0	0	0	0	0	#DIV/0!	#DIV/0!	#DIV/0!	#DIV/0!	0	#DIV/0!	0	#DIV/0!	0
PVP01_0006690	2.0446	0.361565	0.0489045	0.280119	0.683797	2.99007	0.528761	0.071519	0.409652	0.916817	1.34077	0.840554	1.22925	2.0446
PVP01_0006700	0.141503	0.116775	0	0	0.0645695	2.19148	1.80852	0	0	0.0752388	1.16524	0.00566087	0.087671	0.141503
PVP01_0006710	0.084247	0.434528	0	0.134659	0.163358	0.515718	2.65997	0	0.824316	0.189122	1.15771	0.0357671	0.218948	0.434528
PVP01_0006720	0	0	0	0	0	#DIV/0!	#DIV/0!	#DIV/0!	#DIV/0!	0	#DIV/0!	0	#DIV/0!	0
PVP01_0006740	0	0	0.10759	0	0.0268975	0	0	4	0	0.053795	2	0.0028939	0.10759	0.10759
PVP01_0006750	0.203976	0.30393	0.417413	7.93342	2.21468	0.0921016	0.137234	0.188475	3.58219	3.81349	1.72191	14.5427	6.56648	7.93342
PVP01_0006760	0	0.218105	0	0.0844875	0.0756481	0	2.88315	0	1.11685	0.102984	1.36136	0.0106058	0.140199	0.218105
PVP01_0006770	0.229321	0.666664	0	2.44917	0.836289	0.274213	0.79717	0	2.92862	1.11025	1.32759	1.23265	1.47395	2.44917
PVP01_0006780	0	0.170739	0	0.0661392	0.0592195	0	2.88315	0	1.11685	0.0806192	1.36136	0.00649946	0.109752	0.170739
PVP01_0006790	0.100682	0.207719	0	0.0804643	0.0972163	1.03565	2.13667	0	0.827683	0.0855463	0.879958	0.00731817	0.0752771	0.207719
PVP01_0006800	0	0	0	0	0	#DIV/0!	#DIV/0!	#DIV/0!	#DIV/0!	0	#DIV/0!	0	#DIV/0!	0
PVP01_0006810	0.189161	0.243913	0.118768	0	0.13796	1.37112	1.76799	0.860884	0	0.105276	0.763085	0.011083	0.0803343	0.243913
PVP01_0006820	0	0	0.0283131	0	0.00707828	0	0	4	0	0.0141566	2	0.000200408	0.0283131	0.0283131
PVP01_0006830	0.0323196	0.200037	0	0	0.0580891	0.556379	3.44362	0	0	0.0958505	1.65006	0.00918732	0.158159	0.200037
PVP01_0006840	0.126655	0.0979893	0.0265076	0.202444	0.113399	1.1169	0.864111	0.233755	1.78524	0.0727835	0.641835	0.00529744	0.046715	0.202444
PVP01_0006850	0	0	0	0	0	#DIV/0!	#DIV/0!	#DIV/0!	#DIV/0!	0	#DIV/0!	0	#DIV/0!	0
PVP01_0006860	0	0	0	0	0	#DIV/0!	#DIV/0!	#DIV/0!	#DIV/0!	0	#DIV/0!	0	#DIV/0!	0
PVP01_0006870	0.0302604	0.124862	0	0	0.0387806	0.780297	3.2197	0	0	0.0591339	1.52483	0.00349682	0.0901694	0.124862
PVP01_0006880	0	0	0	0	0	#DIV/0!	#DIV/0!	#DIV/0!	#DIV/0!	0	#DIV/0!	0	#DIV/0!	0
PVP01_0006890	0.0278674	0.316216	0	0.0445428	0.0971565	0.28683	3.25471	0	0.458464	0.147191	1.51499	0.0216652	0.222993	0.316216
PVP01_0006900	0.324018	0	0	0.129476	0.113373	2.85797	0	0	1.14203	0.15312	1.35058	0.0234458	0.206802	0.324018
PVP01_0006910	0	0.127691	0	0	0.0319227	0	4	0	0	0.0638455	2	0.00407625	0.127691	0.127691
PVP01_0006920	0.792873	1.09053	0	0	0.470851	1.68392	2.31608	0	0	0.557106	1.18319	0.310367	0.659163	1.09053
PVP01_0006930	0.724817	0	0	0.455138	0.294989	2.4571	0	0	1.5429	0.357974	1.21352	0.128146	0.434408	0.724817
PVP01_0006940	0.0249978	0	0.14649	0	0.042872	0.583081	0	3.41692	0	0.0700766	1.63456	0.00491073	0.114544	0.14649
PVP01_0006950	0	0	0	0	0	#DIV/0!	#DIV/0!	#DIV/0!	#DIV/0!	0	#DIV/0!	0	#DIV/0!	0
PVP01_0006960	0	0	0.0743507	0	0.0185877	0	0	4	0	0.0371754	2	0.00138201	0.0743507	0.0743507
PVP01_0006970	0.0844641	1.21982	0	0	0.326071	0.259036	3.74096	0	0	0.597162	1.83138	0.356602	1.09363	1.21982
PVP01_0006980	0.515028	0.419433	0.0453853	0.324952	0.3262	1.57887	1.28582	0.139134	0.996175	0.202655	0.62126	0.041069	0.125901	0.515028
PVP01_0006990	0	0	0	0.904416	0.226104	0	0	0	4	0.452208	2	0.204492	0.904416	0.904416
PVP01_0007000	0.064831	0.0334385	0.108548	0.440405	0.161806	0.400672	0.206658	0.670854	2.72182	0.188269	1.16355	0.0354454	0.219062	0.440405
PVP01_0007010	0	0	0	0.134314	0.0335785	0	0	0	4	0.067157	2	0.00451006	0.134314	0.134314
PVP01_0007020	0	0	0	0	0	#DIV/0!	#DIV/0!	#DIV/0!	#DIV/0!	0	#DIV/0!	0	#DIV/0!	0
PVP01_0007030	0	0	0	0	0	#DIV/0!	#DIV/0!	#DIV/0!	#DIV/0!	0	#DIV/0!	0	#DIV/0!	0
PVP01_0007040	0	0	0	0	0	#DIV/0!	#DIV/0!	#DIV/0!	#DIV/0!	0	#DIV/0!	0	#DIV/0!	0
PVP01_0007050	0	0	0	0	0	#DIV/0!	#DIV/0!	#DIV/0!	#DIV/0!	0	#DIV/0!	0	#DIV/0!	0
PVP01_0007070	0	0	0	0	0	#DIV/0!	#DIV/0!	#DIV/0!	#DIV/0!	0	#DIV/0!	0	#DIV/0!	0
PVP01_0007080	0.50879	1.23493	0.601324	0.765403	0.777612	0.654298	1.58811	0.773296	0.9843	0.322817	0.415138	0.104211	0.134014	1.23493
PVP01_0007090	0.0369888	0.267093	0.0309655	0.620783	0.238958	0.154792	1.11774	0.129586	2.59788	0.277269	1.16033	0.0768781	0.321723	0.620783
PVP01_0007100	0	0	0	0	0	#DIV/0!	#DIV/0!	#DIV/0!	#DIV/0!	0	#DIV/0!	0	#DIV/0!	0
PVP01_0007110	0	0	0	0	0	#DIV/0!	#DIV/0!	#DIV/0!	#DIV/0!	0	#DIV/0!	0	#DIV/0!	0
PVP01_0007130	0	0	0	0	0	#DIV/0!	#DIV/0!	#DIV/0!	#DIV/0!	0	#DIV/0!	0	#DIV/0!	0
PVP01_0007140	0	0	0	0	0	#DIV/0!	#DIV/0!	#DIV/0!	#DIV/0!	0	#DIV/0!	0	#DIV/0!	0
PVP01_0007150	0.0538129	0.0277556	0.0675749	0.0215034	0.0426617	1.26139	0.650598	1.58397	0.504045	0.021717	0.509051	0.000471627	0.0110551	0.0675749
PVP01_0007160	1.96829	0.0507602	0.205971	0.039326	0.566087	3.47701	0.0896686	0.363851	0.0694699	0.937887	1.65679	0.879632	1.55388	1.96829
PVP01_0007170	0.271592	0	0	0.0482341	0.0799565	3.39675	0	0	0.603254	0.129765	1.62294	0.0168389	0.2106	0.271592
PVP01_0007180	0	0.387364	0	0	0.096841	0	4	0	0	0.193682	2	0.0375127	0.387364	0.387364
PVP01_0007190	0	0	0	0	0	#DIV/0!	#DIV/0!	#DIV/0!	#DIV/0!	0	#DIV/0!	0	#DIV/0!	0
PVP01_0007210	0.507022	0	0.154348	0	0.165343	3.0665	0	0.933505	0	0.239125	1.44624	0.0571807	0.345832	0.507022
PVP01_0007220	3.01574	1.15832	0.188006	0	1.09052	2.76542	1.06218	0.172401	0	1.3802	1.26564	1.90494	1.74683	3.01574
PVP01_0007230	0.472158	0.265668	0.107801	0.0686081	0.228559	2.06581	1.16236	0.471655	0.300177	0.18338	0.802331	0.0336281	0.147131	0.472158
PVP01_0007240	0.324476	0.529967	0.588548	0.129659	0.393162	0.825297	1.34796	1.49696	0.329785	0.209	0.531587	0.043681	0.111102	0.588548
PVP01_0007250	0	0	0	0	0	#DIV/0!	#DIV/0!	#DIV/0!	#DIV/0!	0	#DIV/0!	0	#DIV/0!	0
PVP01_0007260	0.043522	0	0	0.0347824	0.0195761	2.22322	0	0	1.77678	0.0228844	1.169	0.000523695	0.0267518	0.043522
PVP01_0007280	0	0	0	0	0	#DIV/0!	#DIV/0!	#DIV/0!	#DIV/0!	0	#DIV/0!	0	#DIV/0!	0
PVP01_0007290	3.79386	1.98629	0.925685	2.84918	2.38875	1.58822	0.831517	0.387518	1.19275	1.22323	0.512078	1.49629	0.626388	3.79386
PVP01_0007300	1.94369	4.64456	1.89494	2.47754	2.74018	0.709329	1.69498	0.691538	0.904151	1.29672	0.473225	1.68149	0.613642	4.64456
PVP01_0007310	48.6639	23.7402	8.40249	30.0398	27.7116	1.75608	0.856688	0.303212	1.08402	16.6637	0.601325	277.678	10.0203	48.6639
PVP01_0007320	0	0	0	0	0	#DIV/0!	#DIV/0!	#DIV/0!	#DIV/0!	0	#DIV/0!	0	#DIV/0!	0
PVP01_0007330	0.151198	0	0	0	0.0377995	4	0	0	0	0.075599	2	0.00571521	0.151198	0.151198
PVP01_0007350	0	0	0	0	0	#DIV/0!	#DIV/0!	#DIV/0!	#DIV/0!	0	#DIV/0!	0	#DIV/0!	0
PVP01_0007360	0	0	0	0	0	#DIV/0!	#DIV/0!	#DIV/0!	#DIV/0!	0	#DIV/0!	0	#DIV/0!	0
PVP01_0007370	0	0.0456226	0	0	0.0114056	0	4	0	0	0.0228113	2	0.000520355	0.0456226	0.0456226
PVP01_0007380	0	0	0	0	0	#DIV/0!	#DIV/0!	#DIV/0!	#DIV/0!	0	#DIV/0!	0	#DIV/0!	0
PVP01_0007390	0.242756	0	0	0.221724	0.11612	2.09056	0	0	1.90944	0.134358	1.15707	0.0180522	0.155462	0.242756
PVP01_0007400	0.0301769	0	0.0757884	0	0.0264913	1.13912	0	2.86088	0	0.0358114	1.35182	0.00128246	0.0484104	0.0757884
PVP01_0007410	0.427462	0.146984	0.258449	0	0.208224	2.0529	0.705895	1.24121	0	0.180458	0.866655	0.0325651	0.156395	0.427462
PVP01_0007420	0.302604	0.187293	0.227995	0.0967355	0.203657	1.48585	0.91965	1.11951	0.474993	0.0857959	0.421277	0.00736094	0.0361439	0.302604
PVP01_0007440	0	0.538317	0	0	0.134579	0	4	0	0	0.269159	2	0.0724463	0.538317	0.538317
PVP01_0007450	0	0.246312	0	0	0.061578	0	4	0	0	0.123156	2	0.0151674	0.246312	0.246312
PVP01_0007460	0.220369	0	0.131774	0	0.0880357	2.50318	0	1.49682	0	0.107898	1.22561	0.0116419	0.132241	0.220369
PVP01_0007470	0.0434355	0.134419	0	0.208279	0.0965334	0.449953	1.39246	0	2.15759	0.0932032	0.965502	0.00868683	0.0899878	0.208279
PVP01_0007480	0	0	0	0	0	#DIV/0!	#DIV/0!	#DIV/0!	#DIV/0!	0	#DIV/0!	0	#DIV/0!	0
PVP01_0007490	0	0	0	0	0	#DIV/0!	#DIV/0!	#DIV/0!	#DIV/0!	0	#DIV/0!	0	#DIV/0!	0
PVP01_0007500	0	0.676126	8.50497	0.69843	2.46988	0	0.273748	3.44347	0.282779	4.03643	1.63426	16.2927	6.59657	8.50497
PVP01_0007510	0	0.0373138	0	0.0578171	0.0237827	0	1.56895	0	2.43105	0.0287093	1.20715	0.000824222	0.0346563	0.0578171
PVP01_0007520	0	0	0	0.025379	0.00634475	0	0	0	4	0.0126895	2	0.000161023	0.025379	0.025379
PVP01_0007530	0	0	0	0.251234	0.0628085	0	0	0	4	0.125617	2	0.0157796	0.251234	0.251234
PVP01_0007540	0.32512	0.067076	0.272177	0.779498	0.360968	0.90069	0.185823	0.75402	2.15947	0.300394	0.832189	0.0902363	0.249984	0.779498
PVP01_0007550	0	0.0445406	0	0	0.0111351	0	4	0	0	0.0222703	2	0.000495966	0.0445406	0.0445406
PVP01_0007560	0.0342446	0	0	0	0.00856115	4	0	0	0	0.0171223	2	0.000293173	0.0342446	0.0342446
PVP01_0007570	0	0	0.0588743	0	0.0147186	0	0	4	0	0.0294371	2	0.000866546	0.0588743	0.0588743
PVP01_0007580	0	0	0	0	0	#DIV/0!	#DIV/0!	#DIV/0!	#DIV/0!	0	#DIV/0!	0	#DIV/0!	0
PVP01_0007590	0	0	0	0.0992089	0.0248022	0	0	0	4	0.0496045	2	0.0024606	0.0992089	0.0992089
PVP01_0007600	0	0	0	0	0	#DIV/0!	#DIV/0!	#DIV/0!	#DIV/0!	0	#DIV/0!	0	#DIV/0!	0
PVP01_0007610	0.0237479	0.0979893	0	2.35341	0.618787	0.0383782	0.158357	0	3.80326	1.15717	1.87006	1.33904	2.16397	2.35341
PVP01_0007620	0.226908	0	0	0.0518123	0.0696801	3.25643	0	0	0.743574	0.107627	1.54458	0.0115835	0.166238	0.226908
PVP01_0007630	0	0	0	0.083946	0.0209865	0	0	0	4	0.041973	2	0.00176173	0.083946	0.083946
PVP01_0007640	0.19983	0.137424	1.1989	1.17115	0.676826	0.295246	0.203042	1.77136	1.73036	0.58748	0.867992	0.345132	0.509928	1.1989
PVP01_0007650	1.66638	0	0	0	0.416595	4	0	0	0	0.83319	2	0.694206	1.66638	1.66638
PVP01_0007660	0.0964594	0.124379	0.262443	0.115634	0.149729	0.644227	0.830695	1.75279	0.772289	0.0760421	0.507865	0.0057824	0.0386191	0.262443
PVP01_0007670	0	0	0	0	0	#DIV/0!	#DIV/0!	#DIV/0!	#DIV/0!	0	#DIV/0!	0	#DIV/0!	0
PVP01_0007680	0	0	0	0	0	#DIV/0!	#DIV/0!	#DIV/0!	#DIV/0!	0	#DIV/0!	0	#DIV/0!	0
PVP01_0007700	0	0	0	0.0362256	0.0090564	0	0	0	4	0.0181128	2	0.000328074	0.0362256	0.0362256
PVP01_0007710	0	0	0	0	0	#DIV/0!	#DIV/0!	#DIV/0!	#DIV/0!	0	#DIV/0!	0	#DIV/0!	0
PVP01_0007720	0.313308	0.150825	0.559549	0.250393	0.318519	0.983641	0.47352	1.75672	0.786117	0.174055	0.54645	0.030295	0.0951122	0.559549
PVP01_0007730	0.225873	0	0.137521	3.74159	1.02625	0.220096	0	0.134004	3.6459	1.81261	1.76626	3.28557	3.20154	3.74159
PVP01_0007740	0.0997628	0.540284	0	0	0.160012	0.623472	3.37653	0	0	0.25784	1.61138	0.0664815	0.415479	0.540284
PVP01_0007750	0.0312115	0.0321965	0	0	0.015852	1.96893	2.03107	0	0	0.0183087	1.15498	0.00033521	0.0211462	0.0321965
PVP01_0007760	0	0.191537	0.33679	0	0.132082	0	1.45014	2.54986	0	0.163637	1.23891	0.0267772	0.202732	0.33679
PVP01_0007770	0	0	0.0361468	0	0.0090367	0	0	4	0	0.0180734	2	0.000326648	0.0361468	0.0361468
PVP01_0007780	0	0	0.0279668	0	0.0069917	0	0	4	0	0.0139834	2	0.000195535	0.0279668	0.0279668
PVP01_0007790	0	0	0	0	0	#DIV/0!	#DIV/0!	#DIV/0!	#DIV/0!	0	#DIV/0!	0	#DIV/0!	0
PVP01_0007800	1.52615	1.45003	0.0336218	1.31598	1.08145	1.41121	1.34083	0.0310897	1.21687	0.703931	0.650917	0.495519	0.458201	1.52615
PVP01_0007810	2.3517	0.208681	0	0.383975	0.736089	3.19486	0.2835	0	0.521642	1.08845	1.47869	1.18472	1.60948	2.3517
PVP01_0007820	0.0222485	0	0	1.24466	0.316727	0.070245	0	0	3.92975	0.618711	1.95345	0.382803	1.20862	1.24466
PVP01_0007830	1.63014	0.218387	0	1.31971	0.792059	2.0581	0.275721	0	1.66618	0.803586	1.01455	0.645751	0.815281	1.63014
PVP01_0007840	0.0700258	0.3371	0	0.130583	0.134427	0.52092	2.50768	0	0.971403	0.145269	1.08065	0.0211031	0.156985	0.3371
PVP01_0007860	0.253206	1.3433	0	0	0.399126	0.6344	3.3656	0	0	0.640666	1.60517	0.410453	1.02838	1.3433
PVP01_0007870	0.224466	1.54367	0	0.0298986	0.449509	0.499359	3.43413	0	0.066514	0.736198	1.63778	0.541988	1.20573	1.54367
PVP01_0007880	0.0840309	0	0	0	0.0210077	4	0	0	0	0.0420155	2	0.0017653	0.0840309	0.0840309
PVP01_0007890	0.0300937	0	0	0	0.00752343	4	0	0	0	0.0150469	2	0.000226408	0.0300937	0.0300937
PVP01_0007900	0.220935	0.0253231	0	0.0784753	0.0811833	2.72143	0.311925	0	0.966643	0.0987403	1.21626	0.00974965	0.120094	0.220935
PVP01_0007910	3.59087	0.178515	0.325965	3.31927	1.85365	1.93718	0.0963043	0.17585	1.79066	1.85345	0.999892	3.43529	1.85325	3.59087
PVP01_0007920	0.156804	0.0269588	0	0.0208861	0.0511622	3.06484	0.526928	0	0.408233	0.0713681	1.39494	0.0050934	0.099554	0.156804
PVP01_0007930	0	0.433414	0	0	0.108354	0	4	0	0	0.216707	2	0.0469619	0.433414	0.433414
PVP01_0007940	0	0.225375	0	0	0.0563437	0	4	0	0	0.112687	2	0.0126985	0.225375	0.225375
PVP01_0007950	0.559012	0.86498	0.233991	1.39612	0.763526	0.732146	1.13288	0.306461	1.82852	0.4942	0.647261	0.244234	0.319876	1.39612
PVP01_0007960	0	0.340332	0	0.0292966	0.0924072	0	3.68296	0	0.317038	0.165859	1.79487	0.0275093	0.297696	0.340332
PVP01_0007970	0.0335093	0	0.0280526	0.0535606	0.0287806	1.1643	0	0.974704	1.861	0.0221002	0.767886	0.000488421	0.0169705	0.0535606
PVP01_0007980	0	0	0	0	0	#DIV/0!	#DIV/0!	#DIV/0!	#DIV/0!	0	#DIV/0!	0	#DIV/0!	0
PVP01_0007990	0	0.0950951	0	0	0.0237738	0	4	0	0	0.0475476	2	0.00226077	0.0950951	0.0950951
PVP01_0008000	0.117463	0	0	0	0.0293657	4	0	0	0	0.0587315	2	0.00344939	0.117463	0.117463
PVP01_0008010	0.0445878	0.045995	0.0373271	0	0.0319775	1.39435	1.43836	1.16729	0	0.021654	0.677165	0.000468896	0.0146633	0.045995
PVP01_0008020	0	0	0	0	0	#DIV/0!	#DIV/0!	#DIV/0!	#DIV/0!	0	#DIV/0!	0	#DIV/0!	0
PVP01_0008030	0	0.243211	0.230273	0	0.118371	0	2.05465	1.94535	0	0.136785	1.15556	0.0187102	0.158064	0.243211
PVP01_0008040	0	0	0	0	0	#DIV/0!	#DIV/0!	#DIV/0!	#DIV/0!	0	#DIV/0!	0	#DIV/0!	0
PVP01_0008050	0	0.0321048	0	0	0.0080262	0	4	0	0	0.0160524	2	0.00025768	0.0321048	0.0321048
PVP01_0008060	0	0	0	0.207866	0.0519665	0	0	0	4	0.103933	2	0.0108021	0.207866	0.207866
PVP01_0008070	0	0	0	0.0653961	0.016349	0	0	0	4	0.032698	2	0.00106916	0.0653961	0.0653961
PVP01_0008080	0	0.163909	0	0.0952405	0.0647874	0	2.52995	0	1.47005	0.0798901	1.23311	0.00638243	0.0985135	0.163909
PVP01_0008090	0.757505	0.349579	0.0667528	0.700979	0.468704	1.61617	0.745842	0.14242	1.49557	0.323065	0.689273	0.104371	0.22268	0.757505
PVP01_0008100	0	1.49039	0.354005	0.056325	0.47518	0	3.13647	0.744991	0.118534	0.694399	1.46134	0.48219	1.01475	1.49039
PVP01_0008110	2.74147	1.53273	0	0.0668995	1.08527	2.52606	1.4123	0	0.0616429	1.31125	1.20822	1.71937	1.58427	2.74147
PVP01_0008120	0	0	0	0.0721519	0.018038	0	0	0	4	0.036076	2	0.00130147	0.0721519	0.0721519
PVP01_0008130	0	0	0	0	0	#DIV/0!	#DIV/0!	#DIV/0!	#DIV/0!	0	#DIV/0!	0	#DIV/0!	0
PVP01_0008140	0	0.128541	0	0	0.0321352	0	4	0	0	0.0642705	2	0.0041307	0.128541	0.128541
PVP01_0008150	0.120044	0.247665	0.234491	0.703547	0.326437	0.36774	0.758692	0.718335	2.15523	0.257856	0.789911	0.0664897	0.203683	0.703547
PVP01_0008160	0	0	0	0	0	#DIV/0!	#DIV/0!	#DIV/0!	#DIV/0!	0	#DIV/0!	0	#DIV/0!	0
PVP01_0008170	0	0	0.0267402	0.638186	0.166232	0	0	0.160861	3.83914	0.314889	1.89428	0.0991549	0.596487	0.638186
PVP01_0008180	1.02642	0.0378147	0	0.175779	0.310003	3.311	0.121982	0	0.567023	0.483549	1.55982	0.233819	0.754247	1.02642
PVP01_0008190	4.61706	0.124517	0.202102	0.313522	1.3143	3.51294	0.0947401	0.153772	0.238547	2.20321	1.67633	4.85412	3.69331	4.61706
PVP01_0008200	0	0	0.0630699	0	0.0157675	0	0	4	0	0.0315349	2	0.000994453	0.0630699	0.0630699
PVP01_0008210	0	0	0	0.0471912	0.0117978	0	0	0	4	0.0235956	2	0.000556752	0.0471912	0.0471912
PVP01_0008230	0	0	0	0.143907	0.0359768	0	0	0	4	0.0719535	2	0.00517731	0.143907	0.143907
PVP01_0008240	0.182067	0.500834	0.304838	0	0.246935	0.737308	2.0282	1.23449	0	0.210557	0.852681	0.0443341	0.179538	0.500834
PVP01_0008250	0	0	0	0	0	#DIV/0!	#DIV/0!	#DIV/0!	#DIV/0!	0	#DIV/0!	0	#DIV/0!	0
PVP01_0008260	0	0	0	0	0	#DIV/0!	#DIV/0!	#DIV/0!	#DIV/0!	0	#DIV/0!	0	#DIV/0!	0
PVP01_0008270	0	0.588205	0.175868	0	0.191018	0	3.07931	0.920687	0	0.277466	1.45256	0.0769876	0.403038	0.588205
PVP01_0008280	0	0	0	0	0	#DIV/0!	#DIV/0!	#DIV/0!	#DIV/0!	0	#DIV/0!	0	#DIV/0!	0
PVP01_0008290	0	0	0.0942797	0.180008	0.0685719	0	0	1.3749	2.6251	0.08657	1.26247	0.00749437	0.109292	0.180008
PVP01_0008300	0	0	0	0	0	#DIV/0!	#DIV/0!	#DIV/0!	#DIV/0!	0	#DIV/0!	0	#DIV/0!	0
PVP01_0008310	0.0307719	0	0	0	0.00769298	4	0	0	0	0.015386	2	0.000236727	0.0307719	0.0307719
PVP01_0008320	0	0	0	0	0	#DIV/0!	#DIV/0!	#DIV/0!	#DIV/0!	0	#DIV/0!	0	#DIV/0!	0
PVP01_0008330	0.0355831	0	0	0	0.00889577	4	0	0	0	0.0177915	2	0.000316539	0.0355831	0.0355831
PVP01_0008350	0	0	0	0	0	#DIV/0!	#DIV/0!	#DIV/0!	#DIV/0!	0	#DIV/0!	0	#DIV/0!	0
PVP01_0008360	0.101462	0	0	0	0.0253655	4	0	0	0	0.050731	2	0.00257363	0.101462	0.101462
PVP01_0008370	0	0	2.0937	0	0.523425	0	0	4	0	1.04685	2	1.09589	2.0937	2.0937
PVP01_0008380	0	0	0	0	0	#DIV/0!	#DIV/0!	#DIV/0!	#DIV/0!	0	#DIV/0!	0	#DIV/0!	0
PVP01_0008390	0.308113	0.260049	0.0234491	0.134314	0.181481	1.69777	1.43292	0.129209	0.740098	0.128332	0.707137	0.0164691	0.0907484	0.308113
PVP01_0008400	0	0	0	0	0	#DIV/0!	#DIV/0!	#DIV/0!	#DIV/0!	0	#DIV/0!	0	#DIV/0!	0
PVP01_0008410	0	0.114211	0	0	0.0285527	0	4	0	0	0.0571055	2	0.00326104	0.114211	0.114211
PVP01_0008420	0.0318485	0	0.186635	0	0.0546209	0.583083	0	3.41692	0	0.0892808	1.63455	0.00797106	0.145934	0.186635
PVP01_0008430	0.449317	0.0579371	0	0	0.126814	3.54313	0.456868	0	0	0.21673	1.70905	0.0469719	0.370402	0.449317
PVP01_0008440	0	0	0	0	0	#DIV/0!	#DIV/0!	#DIV/0!	#DIV/0!	0	#DIV/0!	0	#DIV/0!	0
PVP01_0008450	0.030011	0	0	1.67892	0.427233	0.0702451	0	0	3.92975	0.834578	1.95345	0.696521	1.63031	1.67892
PVP01_0008460	0.113792	0	0	0	0.028448	4	0	0	0	0.056896	2	0.00323715	0.113792	0.113792
PVP01_0008470	0	0	0	0.265451	0.0663627	0	0	0	4	0.132725	2	0.0176161	0.265451	0.265451
PVP01_0008490	0	0.37048	0	0	0.09262	0	4	0	0	0.18524	2	0.0343139	0.37048	0.37048
PVP01_0008500	0	0.0294994	0	0.114272	0.0359428	0	0.820731	0	3.17927	0.0540393	1.50348	0.00292025	0.081247	0.114272
PVP01_0008520	0	0	0	0	0	#DIV/0!	#DIV/0!	#DIV/0!	#DIV/0!	0	#DIV/0!	0	#DIV/0!	0
PVP01_0008530	0	0	0	0	0	#DIV/0!	#DIV/0!	#DIV/0!	#DIV/0!	0	#DIV/0!	0	#DIV/0!	0
PVP01_0008540	0.276558	0.0713213	0.0578806	0	0.10144	2.72632	0.703089	0.57059	0	0.120777	1.19062	0.014587	0.143799	0.276558
PVP01_0008550	0.106403	0.146348	0.207844	0.0850362	0.136408	0.780036	1.07287	1.5237	0.623397	0.0539792	0.395719	0.00291376	0.0213606	0.207844
PVP01_0008560	0	0.0250975	0	0.0388881	0.0159964	0	1.56895	0	2.43105	0.01931	1.20715	0.000372877	0.02331	0.0388881
PVP01_0008570	0.0600221	0	0.075372	0.0719537	0.0518369	1.1579	0	1.45402	1.38808	0.0351788	0.678644	0.00123755	0.0238739	0.075372
PVP01_0008580	1.78873	0.0329496	1.63115	0	0.863207	2.07219	0.0381711	1.88964	0	0.979929	1.13522	0.960261	1.11243	1.78873
PVP01_0008590	0	0	0	0	0	#DIV/0!	#DIV/0!	#DIV/0!	#DIV/0!	0	#DIV/0!	0	#DIV/0!	0
PVP01_0008600	0	0	0	0.0812128	0.0203032	0	0	0	4	0.0406064	2	0.00164888	0.0812128	0.0812128
PVP01_0008610	0	0	0	0	0	#DIV/0!	#DIV/0!	#DIV/0!	#DIV/0!	0	#DIV/0!	0	#DIV/0!	0
PVP01_0008640	0.0361723	0.0373138	0	1.24307	0.329139	0.1099	0.113368	0	3.77673	0.609534	1.8519	0.371531	1.1288	1.24307
PVP01_0008650	0.640705	0.132185	0.348641	0.204818	0.331587	1.93224	0.398643	1.05143	0.61769	0.224853	0.67811	0.0505588	0.152475	0.640705
PVP01_0008660	0.0853439	0	0	0	0.021336	4	0	0	0	0.0426719	2	0.0018209	0.0853439	0.0853439
PVP01_0008670	0.0761256	0	0	0	0.0190314	4	0	0	0	0.0380628	2	0.00144878	0.0761256	0.0761256
PVP01_0008680	0	0	0	0	0	#DIV/0!	#DIV/0!	#DIV/0!	#DIV/0!	0	#DIV/0!	0	#DIV/0!	0
PVP01_0008700	0.156057	0.206977	0	1.8708	0.558458	0.279442	0.370622	0	3.34994	0.879315	1.57454	0.773194	1.38451	1.8708
PVP01_0008710	0	0	0.122753	0.156248	0.0697502	0	0	1.75989	2.24011	0.0816932	1.17122	0.00667378	0.0956811	0.156248
PVP01_0008720	0.120707	0.186775	0.732621	0.0482341	0.272084	0.443638	0.68646	2.69263	0.177276	0.312194	1.14742	0.0974652	0.358217	0.732621
PVP01_0008730	0.260096	0	0	0	0.065024	4	0	0	0	0.130048	2	0.0169125	0.260096	0.260096
PVP01_0008740	0	0	0	0	0	#DIV/0!	#DIV/0!	#DIV/0!	#DIV/0!	0	#DIV/0!	0	#DIV/0!	0
PVP01_0008770	1.56514	0.626043	0.561543	0	0.688182	2.27431	0.909706	0.815981	0	0.648729	0.942672	0.420849	0.611539	1.56514
PVP01_0008780	0.892249	0.0995035	2.16011	0.790167	0.985507	0.90537	0.100967	2.19188	0.801787	0.858594	0.87122	0.737183	0.748024	2.16011
PVP01_0008790	0	0.366464	0	0.212936	0.14485	0	2.52996	0	1.47004	0.178616	1.23311	0.0319038	0.220254	0.366464
PVP01_0008800	0	0.0831644	0	0.225508	0.0771681	0	1.0777	0	2.9223	0.106381	1.37856	0.0113168	0.146652	0.225508
PVP01_0008810	0.306281	0.579236	0.213671	0.163185	0.315593	0.970493	1.83539	0.677046	0.517074	0.185482	0.587725	0.0344035	0.109012	0.579236
PVP01_0008820	6.29814	2.44194	0.727247	2.27372	2.93526	2.14568	0.831933	0.247762	0.774623	2.37103	0.807773	5.62176	1.91525	6.29814
PVP01_0008830	0.973799	0.115907	0.438966	1.79596	0.831158	1.17162	0.139452	0.528138	2.16079	0.734073	0.883193	0.538863	0.648328	1.79596
PVP01_0008840	0	0	1.21635	0	0.304088	0	0	4	0	0.608175	2	0.369877	1.21635	1.21635
PVP01_0008850	0.112426	0	0	0	0.0281065	4	0	0	0	0.056213	2	0.0031599	0.112426	0.112426
PVP01_0008870	0	1.22019	0	0	0.305048	0	4	0	0	0.610095	2	0.372216	1.22019	1.22019
PVP01_0008880	0	0	0	0	0	#DIV/0!	#DIV/0!	#DIV/0!	#DIV/0!	0	#DIV/0!	0	#DIV/0!	0
PVP01_0008890	0.227584	0	0	0.424393	0.162994	1.39627	0	0	2.60373	0.204642	1.25552	0.0418785	0.256932	0.424393
PVP01_0008900	0.114588	0	0	0.0610516	0.0439099	2.60962	0	0	1.39038	0.0552129	1.25741	0.00304846	0.0694254	0.114588
PVP01_0008910	0	0	0	0.0676774	0.0169193	0	0	0	4	0.0338387	2	0.00114506	0.0676774	0.0676774
PVP01_0008920	0.0590488	0	0	0	0.0147622	4	0	0	0	0.0295244	2	0.00087169	0.0590488	0.0590488
PVP01_0008930	0	0	0.0163015	0.0311243	0.0118565	0	0	1.37491	2.62509	0.0149684	1.26247	0.000224053	0.0188971	0.0311243
PVP01_0008940	0	0	0	0	0	#DIV/0!	#DIV/0!	#DIV/0!	#DIV/0!	0	#DIV/0!	0	#DIV/0!	0
PVP01_0008950	0	0	0	0	0	#DIV/0!	#DIV/0!	#DIV/0!	#DIV/0!	0	#DIV/0!	0	#DIV/0!	0
PVP01_0008960	0	0	0	0	0	#DIV/0!	#DIV/0!	#DIV/0!	#DIV/0!	0	#DIV/0!	0	#DIV/0!	0
PVP01_0008970	0	0.225375	0	0	0.0563437	0	4	0	0	0.112687	2	0.0126985	0.225375	0.225375
PVP01_0008980	0	0	0	0	0	#DIV/0!	#DIV/0!	#DIV/0!	#DIV/0!	0	#DIV/0!	0	#DIV/0!	0
PVP01_0008990	0	0	0	0	0	#DIV/0!	#DIV/0!	#DIV/0!	#DIV/0!	0	#DIV/0!	0	#DIV/0!	0
PVP01_0009000	0.0492073	0	0	0.019663	0.0172176	2.85797	0	0	1.14203	0.0232538	1.35058	0.000540737	0.0314061	0.0492073
PVP01_0009010	1.29151	0	0.0900998	0.0215034	0.350778	3.68184	0	0.256857	0.061302	0.62833	1.79125	0.394799	1.12549	1.29151
PVP01_0009020	0.22044	0.101065	0	0	0.0803762	2.7426	1.2574	0	0	0.104828	1.30421	0.0109889	0.136718	0.22044
PVP01_0009030	0.0581065	0	0	0	0.0145266	4	0	0	0	0.0290532	2	0.000844091	0.0581065	0.0581065
PVP01_0009040	0.910335	0.117383	0.0476309	0.272824	0.337043	2.70094	0.348273	0.14132	0.809463	0.393615	1.16785	0.154933	0.459682	0.910335
PVP01_0009050	4.70959	0.661178	1.1898	0.64587	1.80161	2.6141	0.366993	0.660409	0.358496	1.95508	1.08518	3.82233	2.12162	4.70959
PVP01_0009060	0	0	0	0	0	#DIV/0!	#DIV/0!	#DIV/0!	#DIV/0!	0	#DIV/0!	0	#DIV/0!	0
PVP01_0009070	0.648458	0.128639	0.0417586	0.239188	0.264511	2.45154	0.486328	0.157871	0.904265	0.268413	1.01475	0.0720455	0.272372	0.648458
PVP01_0009080	0.440485	0	0	0.0704063	0.127723	3.44876	0	0	0.551243	0.211133	1.65306	0.0445772	0.349015	0.440485
PVP01_0009100	0.387627	0.145404	0	0	0.133258	2.90885	1.09115	0	0	0.182908	1.37259	0.0334555	0.251059	0.387627
PVP01_0009110	0	0	0	0	0	#DIV/0!	#DIV/0!	#DIV/0!	#DIV/0!	0	#DIV/0!	0	#DIV/0!	0
PVP01_0009120	0	0	0	0	0	#DIV/0!	#DIV/0!	#DIV/0!	#DIV/0!	0	#DIV/0!	0	#DIV/0!	0
PVP01_0009130	0	0	0	0	0	#DIV/0!	#DIV/0!	#DIV/0!	#DIV/0!	0	#DIV/0!	0	#DIV/0!	0
PVP01_0009140	0	0	0	0	0	#DIV/0!	#DIV/0!	#DIV/0!	#DIV/0!	0	#DIV/0!	0	#DIV/0!	0
PVP01_0009150	0	0	0	0	0	#DIV/0!	#DIV/0!	#DIV/0!	#DIV/0!	0	#DIV/0!	0	#DIV/0!	0
PVP01_0009160	0	0	0	0	0	#DIV/0!	#DIV/0!	#DIV/0!	#DIV/0!	0	#DIV/0!	0	#DIV/0!	0
PVP01_0009180	32.9691	33.7324	19.8494	16.6736	25.8061	1.27757	1.30715	0.769174	0.64611	8.81324	0.341517	77.6732	3.00988	33.7324
PVP01_0009190	5.12954	1.17587	1.43141	3.7199	2.86418	1.79093	0.410543	0.499763	1.29877	1.89449	0.661444	3.58911	1.2531	5.12954
PVP01_0009200	0	0	0.267662	0	0.0669155	0	0	4	0	0.133831	2	0.0179107	0.267662	0.267662
PVP01_0009210	2.06671	1.06596	1.69926	1.74018	1.64303	1.25787	0.648778	1.03422	1.05913	0.418376	0.254637	0.175038	0.106534	2.06671
PVP01_0009220	3.86751	1.67982	1.30645	0.704937	1.88968	2.04665	0.888945	0.691361	0.373046	1.37836	0.729415	1.89988	1.0054	3.86751
PVP01_0009230	0	0.163909	0.033255	0.158734	0.0889745	0	1.8422	0.373759	1.78404	0.0846615	0.951525	0.00716756	0.0805575	0.163909
PVP01_0009240	0	0	0	0	0	#DIV/0!	#DIV/0!	#DIV/0!	#DIV/0!	0	#DIV/0!	0	#DIV/0!	0
PVP01_0009250	0	0	0.0905459	0.259318	0.087466	0	0	1.03521	2.96479	0.122261	1.39781	0.0149477	0.170898	0.259318
PVP01_0009260	0.237479	0.0349962	0.0852031	0	0.0894196	2.65578	0.391371	0.952846	0	0.104717	1.17108	0.0109657	0.122632	0.237479
PVP01_0009270	0.32609	0.120136	0.0389984	0.0744595	0.139921	2.33053	0.858599	0.278717	0.532154	0.128479	0.918229	0.016507	0.117974	0.32609
PVP01_0009280	0.264901	0	0.0633612	0.24195	0.142553	1.85826	0	0.444475	1.69726	0.130947	0.918586	0.0171472	0.120286	0.264901
PVP01_0009290	0	0	0	0	0	#DIV/0!	#DIV/0!	#DIV/0!	#DIV/0!	0	#DIV/0!	0	#DIV/0!	0
PVP01_0009300	0	0	0	0	0	#DIV/0!	#DIV/0!	#DIV/0!	#DIV/0!	0	#DIV/0!	0	#DIV/0!	0
PVP01_0009310	0	0	0	0	0	#DIV/0!	#DIV/0!	#DIV/0!	#DIV/0!	0	#DIV/0!	0	#DIV/0!	0
PVP01_0009320	0.0238516	0.147626	0	0	0.0428694	0.556378	3.44362	0	0	0.0707371	1.65006	0.00500373	0.11672	0.147626
PVP01_0009330	0.0172848	1.46209	0.593276	0	0.518163	0.0333579	2.82168	1.14496	0	0.687025	1.32589	0.472004	0.910919	1.46209
PVP01_0009340	0.273723	0.0770076	0.104159	0.139209	0.148525	1.84295	0.518484	0.701291	0.937279	0.0872628	0.587531	0.0076148	0.0512696	0.273723
PVP01_0009350	0.0368225	0.0759693	0.0924789	0	0.0513177	0.71754	1.48037	1.80209	0	0.0414148	0.807028	0.00171519	0.0334229	0.0924789
PVP01_0009360	0	0	0	0	0	#DIV/0!	#DIV/0!	#DIV/0!	#DIV/0!	0	#DIV/0!	0	#DIV/0!	0
PVP01_0009370	0.15718	0	0.131585	0.125617	0.103596	1.51725	0	1.27018	1.21257	0.0704076	0.679639	0.00495723	0.0478518	0.15718
PVP01_0009380	0	0	0	29.3634	7.34085	0	0	0	4	14.6817	2	215.552	29.3634	29.3634
PVP01_0009390	0	0	0	0	0	#DIV/0!	#DIV/0!	#DIV/0!	#DIV/0!	0	#DIV/0!	0	#DIV/0!	0
PVP01_0009400	1.05995	0	0.126764	1.24473	0.607861	1.74374	0	0.208541	2.04772	0.635331	1.04519	0.403645	0.664042	1.24473
PVP01_0009410	0.508532	3.03091	1.24563	1.68587	1.61774	0.314348	1.87355	0.769984	1.04212	1.05995	0.655208	1.1235	0.694489	3.03091
PVP01_0009420	0.0316945	26.9731	14.9913	7.75096	12.4368	0.00254845	2.16882	1.2054	0.62323	11.4553	0.921085	131.224	10.5513	26.9731
PVP01_0009430	21.3137	7.90039	6.36183	10.2962	11.468	1.85853	0.688906	0.554745	0.897818	6.76047	0.589506	45.7039	3.98533	21.3137
PVP01_0009440	0	0	0	0	0	#DIV/0!	#DIV/0!	#DIV/0!	#DIV/0!	0	#DIV/0!	0	#DIV/0!	0
PVP01_0009450	0.287474	0	0	0.0459494	0.0833559	3.44876	0	0	0.551244	0.137792	1.65306	0.0189866	0.227778	0.287474
PVP01_0009460	0.249896	1.04954	0	0.0285307	0.331992	0.752718	3.16134	0	0.085938	0.491231	1.47965	0.241307	0.726848	1.04954
PVP01_0009470	0	1.69455	0	0	0.423638	0	4	0	0	0.847275	2	0.717875	1.69455	1.69455
PVP01_0009480	0	0	0.160441	0.459494	0.154984	0	0	1.03521	2.96479	0.216638	1.39781	0.0469321	0.302819	0.459494
PVP01_0009490	0.213777	1.54367	0.0178965	0.427122	0.550616	0.38825	2.80353	0.0325027	0.775716	0.682802	1.24007	0.466219	0.846722	1.54367
PVP01_0009500	1.11977	2.36157	0.0624952	1.3722	1.22901	0.911116	1.92152	0.0508501	1.11651	0.944437	0.768455	0.891962	0.725757	2.36157
PVP01_0009510	1.44849	0.560326	0.0757884	0.144702	0.557327	2.599	1.00538	0.135986	0.259636	0.631485	1.13306	0.398773	0.715511	1.44849
PVP01_0009520	0	0	0	0	0	#DIV/0!	#DIV/0!	#DIV/0!	#DIV/0!	0	#DIV/0!	0	#DIV/0!	0
PVP01_0009530	0.116834	0.120522	0	0	0.059339	1.96892	2.03108	0	0	0.0685353	1.15498	0.00469709	0.0791569	0.120522
PVP01_0009540	1.45654	0.751251	0	0.498879	0.676667	2.15252	1.11022	0	0.737259	0.606424	0.896193	0.36775	0.543473	1.45654
PVP01_0009550	0	0	0	0	0	#DIV/0!	#DIV/0!	#DIV/0!	#DIV/0!	0	#DIV/0!	0	#DIV/0!	0
PVP01_0009570	0	0	0	0	0	#DIV/0!	#DIV/0!	#DIV/0!	#DIV/0!	0	#DIV/0!	0	#DIV/0!	0
PVP01_0009580	0.0460929	0.0475476	0.0385871	0	0.0330569	1.39435	1.43836	1.16729	0	0.022385	0.677165	0.000501086	0.0151583	0.0475476
PVP01_0009590	0	0	0	0	0	#DIV/0!	#DIV/0!	#DIV/0!	#DIV/0!	0	#DIV/0!	0	#DIV/0!	0
PVP01_0009600	0.122398	0.0315652	0	0.0489097	0.0507182	2.41329	0.622364	0	0.964342	0.0518987	1.02328	0.00269348	0.0531067	0.122398
PVP01_0009610	1.03057	0	0.17255	0	0.30078	3.42632	0	0.573675	0	0.493279	1.64	0.243325	0.808978	1.03057
PVP01_0009620	3.14841	1.45165	0	0	1.15002	2.73771	1.26229	0	0	1.49774	1.30236	2.24321	1.95059	3.14841
PVP01_0009630	0	0	0	0.182305	0.0455762	0	0	0	4	0.0911525	2	0.00830878	0.182305	0.182305
PVP01_0009640	0	0	0.126664	0	0.031666	0	0	4	0	0.063332	2	0.00401094	0.126664	0.126664
PVP01_0009650	0	0	0	0	0	#DIV/0!	#DIV/0!	#DIV/0!	#DIV/0!	0	#DIV/0!	0	#DIV/0!	0
PVP01_0009670	1.11654	0	1.36419	0.120585	0.650329	1.71689	0	2.09769	0.185422	0.690533	1.06182	0.476836	0.733222	1.36419
PVP01_0009680	0	0	0.126576	1.29898	0.356389	0	0	0.355162	3.64484	0.631221	1.77116	0.398439	1.11799	1.29898
PVP01_0009690	0	0	0.16258	0.504422	0.166751	0	0	0.97499	3.02501	0.237803	1.4261	0.0565503	0.339131	0.504422
PVP01_0009700	0	0	0.0307917	0	0.00769793	0	0	4	0	0.0153959	2	0.000237032	0.0307917	0.0307917
PVP01_0009710	0	0.0518104	0.0420466	0	0.0234642	0	2.20806	1.79194	0	0.0273858	1.16713	0.000749983	0.0319628	0.0518104
PVP01_0009720	0	0	0	0.056325	0.0140813	0	0	0	4	0.0281625	2	0.000793126	0.056325	0.056325
PVP01_0009730	0	0.485503	0	0.0791871	0.141173	0	3.43908	0	0.560924	0.232569	1.64741	0.0540883	0.383136	0.485503
PVP01_0009740	0.0819302	0.0704298	0.0342943	0.174608	0.0903156	0.907155	0.779819	0.379716	1.93331	0.0597477	0.661543	0.00356978	0.0395257	0.174608
PVP01_0009750	0	0	0	0	0	#DIV/0!	#DIV/0!	#DIV/0!	#DIV/0!	0	#DIV/0!	0	#DIV/0!	0
PVP01_0009760	2.05046	1.20346	0	0.0565073	0.827607	2.47758	1.45414	0	0.068278	0.985928	1.1913	0.972054	1.17454	2.05046
PVP01_0009780	0	0	0	0.0423805	0.0105951	0	0	0	4	0.0211902	2	0.000449027	0.0423805	0.0423805
PVP01_0009790	0	0.737836	1.14314	0	0.470244	0	1.56905	2.43095	0	0.567642	1.20712	0.322218	0.685214	1.14314
PVP01_0009800	1.13932	0.0691336	0.392736	0.803409	0.60115	1.89524	0.115002	0.653308	1.33645	0.467979	0.778474	0.219004	0.364309	1.13932
PVP01_0009810	1.18485	0.389505	0.174401	0.416228	0.541246	2.18912	0.719645	0.322221	0.769018	0.442514	0.817584	0.195819	0.361792	1.18485
PVP01_0009820	0	0.180095	0.229672	0.199324	0.152273	0	1.18271	1.50829	1.30899	0.103546	0.680006	0.0107218	0.0704121	0.229672
PVP01_0009830	0	0	0.0562777	0	0.0140694	0	0	4	0	0.0281388	2	0.000791795	0.0562777	0.0562777
PVP01_0009840	0	0.0649497	0	0	0.0162374	0	4	0	0	0.0324748	2	0.00105462	0.0649497	0.0649497
PVP01_0009850	0.754421	0	0.555782	0.241171	0.387844	1.94517	0	1.43301	0.621826	0.333925	0.860979	0.111506	0.287502	0.754421
PVP01_0009870	10.3778	15.8702	10.8725	8.46362	11.396	0.91065	1.39261	0.95406	0.742681	3.15849	0.277157	9.97603	0.875396	15.8702
PVP01_0009890	0	0.394407	0.0228628	0	0.104317	0	3.78083	0.219166	0	0.193693	1.85677	0.037517	0.359643	0.394407
PVP01_0009900	0.663891	0.747101	0.252628	0.144702	0.45208	1.46852	1.65258	0.558812	0.32008	0.297861	0.658867	0.0887212	0.196251	0.747101
PVP01_0009910	0	4.13955	0	8.30277	3.11058	0	1.3308	0	2.6692	3.97362	1.27745	15.7897	5.07612	8.30277
PVP01_0009920	0	0	0	0.256776	0.064194	0	0	0	4	0.128388	2	0.0164835	0.256776	0.256776
PVP01_0009930	0.0489866	0.252663	0	0	0.0754124	0.649583	3.35042	0	0	0.120402	1.59659	0.0144967	0.192233	0.252663
PVP01_0009940	1.03262	0.224254	0.591476	1.08587	0.733555	1.40769	0.305709	0.806314	1.48028	0.405438	0.552703	0.16438	0.224087	1.08587
PVP01_0009950	0.335093	0.207401	0.196368	3.88314	1.1555	0.289998	0.17949	0.169942	3.36057	1.81952	1.57466	3.31064	2.86511	3.88314
PVP01_0009960	0	0	1.35245	0.0614815	0.353483	0	0	3.82607	0.173931	0.666608	1.88583	0.444367	1.25711	1.35245
PVP01_0009970	0	0	0	0	0	#DIV/0!	#DIV/0!	#DIV/0!	#DIV/0!	0	#DIV/0!	0	#DIV/0!	0
PVP01_0009980	2.01068	1.88169	0.503243	0.165662	1.14032	1.76326	1.65014	0.441318	0.145277	0.942157	0.826223	0.88766	0.778432	2.01068
PVP01_0009990	0	0.172834	0	0.267803	0.110159	0	1.56895	0	2.43105	0.132978	1.20715	0.0176833	0.160525	0.267803
PVP01_0010010	0	0	0	0	0	#DIV/0!	#DIV/0!	#DIV/0!	#DIV/0!	0	#DIV/0!	0	#DIV/0!	0
PVP01_0010020	6.7491	4.21742	10.5939	3.11182	6.16806	1.0942	0.683751	1.71754	0.504505	3.3202	0.53829	11.0238	1.78723	10.5939
PVP01_0010030	2.35074	1.24812	2.11264	1.18799	1.72487	1.36285	0.723601	1.22481	0.688741	0.593748	0.344227	0.352537	0.204384	2.35074
PVP01_0010040	0.402301	0.22346	0.0518138	0.445175	0.280687	1.43327	0.796117	0.184596	1.58602	0.180281	0.642285	0.0325014	0.115792	0.445175
PVP01_0010050	0.0384649	0.119036	0	0	0.0393752	0.976881	3.02312	0	0	0.0561174	1.4252	0.00314916	0.0799782	0.119036
PVP01_0010060	0	0.24453	0	0	0.0611325	0	4	0	0	0.122265	2	0.0149487	0.24453	0.24453
PVP01_0010070	3.99921	5.59285	2.17955	0	2.9429	1.35893	1.90045	0.740612	0	2.40703	0.81791	5.7938	1.96874	5.59285
PVP01_0010080	0	0	0.0334987	0	0.00837467	0	0	4	0	0.0167493	2	0.000280541	0.0334987	0.0334987
PVP01_0010090	0	0	0	0.116405	0.0291012	0	0	0	4	0.0582025	2	0.00338753	0.116405	0.116405
PVP01_0010100	0.344742	0.111132	0	0.103318	0.139798	2.466	0.794947	0	0.739052	0.145714	1.04232	0.0212327	0.151881	0.344742
PVP01_0010120	17.0507	5.06797	0.532256	1.61674	6.06692	2.81044	0.835345	0.0877309	0.266485	7.57359	1.24834	57.3593	9.45444	17.0507
PVP01_0010130	0.270844	0	0	0	0.067711	4	0	0	0	0.135422	2	0.0183391	0.270844	0.270844
PVP01_0010150	0.0379306	0	0.127016	0	0.0412366	0.919827	0	3.08017	0	0.0599165	1.45299	0.00358998	0.0870581	0.127016
PVP01_0010160	0	0	0	0	0	#DIV/0!	#DIV/0!	#DIV/0!	#DIV/0!	0	#DIV/0!	0	#DIV/0!	0
PVP01_0010170	1.98619	0.0310434	0	0.312658	0.582473	3.40993	0.0532959	0	0.536777	0.946321	1.62466	0.895524	1.53745	1.98619
PVP01_0010180	0	0	0	0	0	#DIV/0!	#DIV/0!	#DIV/0!	#DIV/0!	0	#DIV/0!	0	#DIV/0!	0
PVP01_0010190	0.115802	0	0	0.246795	0.0906493	1.27747	0	0	2.72253	0.117543	1.29667	0.0138162	0.152414	0.246795
PVP01_0010200	45.5366	32.8458	0.12689	0.302838	19.703	2.31115	1.66704	0.00644013	0.0153701	23.0918	1.17199	533.233	27.0635	45.5366
PVP01_0010210	0	0	0	0	0	#DIV/0!	#DIV/0!	#DIV/0!	#DIV/0!	0	#DIV/0!	0	#DIV/0!	0
PVP01_0010220	31.6447	28.4727	122.89	203.719	96.6816	0.327308	0.2945	1.27108	2.10711	83.7181	0.865915	7008.71	72.4927	203.719
PVP01_0010230	2.84092	0.97686	3.0295	0.432465	1.81994	1.561	0.536755	1.66462	0.237626	1.30911	0.719316	1.71377	0.941664	3.0295
PVP01_0010240	5.81189	3.46886	2.79887	1.98841	3.51701	1.65251	0.98631	0.79581	0.56537	1.64531	0.467815	2.70705	0.769701	5.81189
PVP01_0010250	0.194082	0.0572019	0	0	0.062821	3.08945	0.910554	0	0	0.0915678	1.4576	0.00838466	0.133469	0.194082
PVP01_0010260	0	0	0	0	0	#DIV/0!	#DIV/0!	#DIV/0!	#DIV/0!	0	#DIV/0!	0	#DIV/0!	0
PVP01_0010270	0	0	0	0	0	#DIV/0!	#DIV/0!	#DIV/0!	#DIV/0!	0	#DIV/0!	0	#DIV/0!	0
PVP01_0010280	0	0	0	0	0	#DIV/0!	#DIV/0!	#DIV/0!	#DIV/0!	0	#DIV/0!	0	#DIV/0!	0
PVP01_0010290	0.766598	0	0	0	0.19165	4	0	0	0	0.383299	2	0.146918	0.766598	0.766598
PVP01_0010300	0	0	0	0	0	#DIV/0!	#DIV/0!	#DIV/0!	#DIV/0!	0	#DIV/0!	0	#DIV/0!	0
PVP01_0010310	0	0	0	0	0	#DIV/0!	#DIV/0!	#DIV/0!	#DIV/0!	0	#DIV/0!	0	#DIV/0!	0
PVP01_0010320	0	0	0	0	0	#DIV/0!	#DIV/0!	#DIV/0!	#DIV/0!	0	#DIV/0!	0	#DIV/0!	0
PVP01_0010330	0	0	0	0	0	#DIV/0!	#DIV/0!	#DIV/0!	#DIV/0!	0	#DIV/0!	0	#DIV/0!	0
PVP01_0010340	0	14.1586	0	5.20643	4.84126	0	2.92457	0	1.07543	6.67887	1.37957	44.6073	9.21398	14.1586
PVP01_0010350	0	0	0.113252	0	0.028313	0	0	4	0	0.056626	2	0.0032065	0.113252	0.113252
PVP01_0010360	0	0	0	0	0	#DIV/0!	#DIV/0!	#DIV/0!	#DIV/0!	0	#DIV/0!	0	#DIV/0!	0
PVP01_0010370	0.0435799	0	0	0	0.010895	4	0	0	0	0.0217899	2	0.000474802	0.0435799	0.0435799
PVP01_0010380	0.26143	0.154103	0.0781635	0.104466	0.149541	1.74822	1.03051	0.522691	0.698579	0.080966	0.541431	0.00655549	0.0438375	0.26143
PVP01_0010390	0	0	0	0	0	#DIV/0!	#DIV/0!	#DIV/0!	#DIV/0!	0	#DIV/0!	0	#DIV/0!	0
PVP01_0010400	0	0	0	0	0	#DIV/0!	#DIV/0!	#DIV/0!	#DIV/0!	0	#DIV/0!	0	#DIV/0!	0
PVP01_0010410	0	0	0	0	0	#DIV/0!	#DIV/0!	#DIV/0!	#DIV/0!	0	#DIV/0!	0	#DIV/0!	0
PVP01_0010420	0	0	0	0	0	#DIV/0!	#DIV/0!	#DIV/0!	#DIV/0!	0	#DIV/0!	0	#DIV/0!	0
PVP01_0010430	0	0	0	0	0	#DIV/0!	#DIV/0!	#DIV/0!	#DIV/0!	0	#DIV/0!	0	#DIV/0!	0
PVP01_0010440	0.402761	0.0874678	0.0354921	0.0169412	0.135666	2.96878	0.644731	0.261615	0.124875	0.180548	1.33083	0.0325977	0.24028	0.402761
PVP01_0010450	0.200441	0.65476	0	0	0.2138	0.937515	3.06248	0	0	0.308785	1.44427	0.0953484	0.445969	0.65476
PVP01_0010460	0.10924	0	1.00596	0	0.2788	0.391822	0	3.60818	0	0.487501	1.74857	0.237657	0.852428	1.00596
PVP01_0010470	0.482957	1.16246	0	0	0.411354	1.17407	2.82593	0	0	0.550064	1.3372	0.30257	0.735547	1.16246
PVP01_0010480	0.873922	0	0	0.349215	0.305784	2.85797	0	0	1.14203	0.412987	1.35058	0.170558	0.557773	0.873922
PVP01_0010490	1.43931	0.0761404	0.0308957	1.23877	0.696279	2.06715	0.109353	0.0443726	1.77913	0.746927	1.07274	0.557899	0.801258	1.43931
PVP01_0010500	0.192494	5.73367	0.0402869	0.0576897	1.50604	0.127815	3.80713	0.0267503	0.0383057	2.81924	1.87196	7.94814	5.27752	5.73367
PVP01_0010510	8.5821	0.0458702	0	0.0533063	2.17032	3.9543	0.0211352	0	0.0245615	4.27459	1.96957	18.2721	8.41908	8.5821
PVP01_0010520	0.404593	0.037942	0.123167	0	0.141425	2.86082	0.268283	0.870897	0	0.182848	1.29289	0.0334335	0.236404	0.404593
PVP01_0010530	2.02508	0	0	0.0227947	0.511969	3.95548	0	0	0.0445236	1.0088	1.97043	1.01767	1.98777	2.02508
PVP01_0010540	0	0	0	0	0	#DIV/0!	#DIV/0!	#DIV/0!	#DIV/0!	0	#DIV/0!	0	#DIV/0!	0
PVP01_0010550	0.0555773	0.0382208	0	0.0592225	0.0382552	1.45281	0.999102	0	1.54809	0.0270995	0.708388	0.000734381	0.0191969	0.0592225
PVP01_0010560	0	0	0	0	0	#DIV/0!	#DIV/0!	#DIV/0!	#DIV/0!	0	#DIV/0!	0	#DIV/0!	0
PVP01_0010570	0.976945	0.274848	0.743507	0.638808	0.658527	1.48353	0.417368	1.12905	0.970056	0.292239	0.443776	0.0854033	0.129688	0.976945
PVP01_0010580	0	0	0	0	0	#DIV/0!	#DIV/0!	#DIV/0!	#DIV/0!	0	#DIV/0!	0	#DIV/0!	0
PVP01_0010590	1.67747	0.295436	1.16455	2.02728	1.29118	1.29917	0.22881	0.901924	1.57009	0.752464	0.58277	0.566201	0.438513	2.02728
PVP01_0010600	0	0.151598	0	0	0.0378995	0	4	0	0	0.075799	2	0.00574549	0.151598	0.151598
PVP01_0010610	0	0	0.0835172	0	0.0208793	0	0	4	0	0.0417586	2	0.00174378	0.0835172	0.0835172
PVP01_0010620	0	0	0	0	0	#DIV/0!	#DIV/0!	#DIV/0!	#DIV/0!	0	#DIV/0!	0	#DIV/0!	0
PVP01_0010630	0	0.371869	0	0	0.0929673	0	4	0	0	0.185935	2	0.0345716	0.371869	0.371869
PVP01_0010640	5.52408	11.5249	5.61179	0.0496044	5.67759	0.972962	2.02989	0.98841	0.00873687	4.68662	0.825458	21.9644	3.86861	11.5249
PVP01_0010650	0.106982	0	0	0.0569992	0.0409953	2.60962	0	0	1.39038	0.051548	1.25741	0.0026572	0.0648172	0.106982
PVP01_0010660	0	0	0	0	0	#DIV/0!	#DIV/0!	#DIV/0!	#DIV/0!	0	#DIV/0!	0	#DIV/0!	0
PVP01_0010670	77.5877	114.907	131.152	67.6445	97.8228	0.793145	1.17464	1.34071	0.6915	30.1269	0.307974	907.632	9.27832	131.152
PVP01_0010690	4.65678	9.84767	9.84361	4.51251	7.21514	0.645418	1.36486	1.3643	0.625422	3.03801	0.42106	9.22949	1.27918	9.84767
PVP01_0010700	0	0	0	0	0	#DIV/0!	#DIV/0!	#DIV/0!	#DIV/0!	0	#DIV/0!	0	#DIV/0!	0
PVP01_0010710	0	0	0.0408265	0	0.0102066	0	0	4	0	0.0204133	2	0.000416701	0.0408265	0.0408265
PVP01_0010720	0	0	0	0	0	#DIV/0!	#DIV/0!	#DIV/0!	#DIV/0!	0	#DIV/0!	0	#DIV/0!	0
PVP01_0010730	3.35387	1.68043	0	1.3019	1.58405	2.11728	1.06084	0	0.821881	1.38207	0.872493	1.91012	1.20585	3.35387
PVP01_0010740	0.331031	0	0	0.0440928	0.093781	3.52983	0	0	0.470168	0.159527	1.70106	0.0254487	0.271364	0.331031
PVP01_0010750	0	0	0	0.0349215	0.00873038	0	0	0	4	0.0174608	2	0.000304878	0.0349215	0.0349215
PVP01_0010760	0	0	0	0	0	#DIV/0!	#DIV/0!	#DIV/0!	#DIV/0!	0	#DIV/0!	0	#DIV/0!	0
PVP01_0010770	0	0	0	0	0	#DIV/0!	#DIV/0!	#DIV/0!	#DIV/0!	0	#DIV/0!	0	#DIV/0!	0
PVP01_0010780	0	0.751251	0.479031	0	0.30757	0	2.44253	1.55747	0	0.372134	1.20991	0.138483	0.450249	0.751251
PVP01_0010790	0	0	0	0	0	#DIV/0!	#DIV/0!	#DIV/0!	#DIV/0!	0	#DIV/0!	0	#DIV/0!	0
PVP01_0010800	0	0	0	0	0	#DIV/0!	#DIV/0!	#DIV/0!	#DIV/0!	0	#DIV/0!	0	#DIV/0!	0
PVP01_0010810	6.01188	4.23524	0	2.46091	3.17701	1.89231	1.33309	0	0.7746	2.56661	0.807872	6.58751	2.0735	6.01188
PVP01_0010820	0	0	0.136495	0	0.0341238	0	0	4	0	0.0682475	2	0.00465772	0.136495	0.136495
PVP01_0010830	0	0	0	0	0	#DIV/0!	#DIV/0!	#DIV/0!	#DIV/0!	0	#DIV/0!	0	#DIV/0!	0
PVP01_0010840	3.5868	1.09053	3.88774	3.40968	2.99369	1.19812	0.364276	1.29865	1.13896	1.28403	0.428911	1.64872	0.550733	3.88774
PVP01_0010850	12.7316	3.84273	0.592131	3.12786	5.07358	2.50939	0.7574	0.116709	0.6165	5.29243	1.04314	28.0098	5.52072	12.7316
PVP01_0010860	2.00045	0.0606936	0	2.82131	1.22061	1.63889	0.0497239	0	2.31139	1.41488	1.15916	2.0019	1.64007	2.82131
PVP01_0010870	12.8422	8.28389	9.28122	8.44456	9.71297	1.32217	0.852869	0.955549	0.869411	2.13148	0.219447	4.54321	0.467747	12.8422
PVP01_0010880	1.56954	1.78098	0.551862	3.83836	1.93519	0.811054	0.920315	0.285173	1.98346	1.37757	0.711856	1.89771	0.980635	3.83836
PVP01_0010890	0	0	0	0	0	#DIV/0!	#DIV/0!	#DIV/0!	#DIV/0!	0	#DIV/0!	0	#DIV/0!	0
PVP01_0010900	0.14187	0.365869	0.14846	0	0.16405	0.864799	2.23023	0.904969	0	0.150973	0.920286	0.0227928	0.138938	0.365869
PVP01_0010910	2.81689	1.34658	0.862748	2.52577	1.888	1.492	0.713232	0.456965	1.3378	0.933428	0.494401	0.871288	0.461488	2.81689
PVP01_0010920	0	0	0.0411943	0	0.0102986	0	0	4	0	0.0205972	2	0.000424243	0.0411943	0.0411943
PVP01_0010930	0	0	0	0	0	#DIV/0!	#DIV/0!	#DIV/0!	#DIV/0!	0	#DIV/0!	0	#DIV/0!	0
PVP01_0010940	0.0631446	0	0	0	0.0157861	4	0	0	0	0.0315723	2	0.00099681	0.0631446	0.0631446
PVP01_0010950	0	0	0	0	0	#DIV/0!	#DIV/0!	#DIV/0!	#DIV/0!	0	#DIV/0!	0	#DIV/0!	0
PVP01_0010960	0.200033	0.481473	0	0.106576	0.19702	1.01529	2.44377	0	0.540939	0.206494	1.04808	0.0426399	0.216423	0.481473
PVP01_0010970	2.4434	2.26846	3.09383	2.53856	2.58606	0.944834	0.877187	1.19635	0.981631	0.356515	0.13786	0.127103	0.0491491	3.09383
PVP01_0010980	0	0.239761	0.227007	0.340547	0.201829	0	1.18794	1.12475	1.68731	0.143817	0.712572	0.0206835	0.10248	0.340547
PVP01_0010990	246.617	198.699	313.866	213.69	243.218	1.01398	0.816958	1.29047	0.878595	51.1747	0.210407	2618.85	10.7675	313.866
PVP01_0011000	0	0	0	0	0	#DIV/0!	#DIV/0!	#DIV/0!	#DIV/0!	0	#DIV/0!	0	#DIV/0!	0
PVP01_0011010	0	0	0	0.308131	0.0770327	0	0	0	4	0.154065	2	0.0237362	0.308131	0.308131
PVP01_0011020	5.90428	5.78266	5.33158	5.30185	5.58009	1.0581	1.0363	0.955464	0.950137	0.308387	0.0552657	0.0951028	0.0170432	5.90428
PVP01_0011030	0.151898	0	0	0	0.0379745	4	0	0	0	0.075949	2	0.00576825	0.151898	0.151898
PVP01_0011040	0	0	0	0	0	#DIV/0!	#DIV/0!	#DIV/0!	#DIV/0!	0	#DIV/0!	0	#DIV/0!	0
PVP01_0011050	1.45654	1.05175	1.58516	3.02653	1.77999	0.818283	0.590872	0.890542	1.7003	0.861544	0.484015	0.742258	0.417	3.02653
PVP01_0011060	0	0	0	0	0	#DIV/0!	#DIV/0!	#DIV/0!	#DIV/0!	0	#DIV/0!	0	#DIV/0!	0
PVP01_0011070	0.318485	0	0	0	0.0796213	4	0	0	0	0.159243	2	0.0253582	0.318485	0.318485
PVP01_0011080	0	0.213964	0	0	0.053491	0	4	0	0	0.106982	2	0.0114451	0.213964	0.213964
PVP01_0011090	0.0613709	0	0	0	0.0153427	4	0	0	0	0.0306854	2	0.000941597	0.0613709	0.0613709
PVP01_0011100	0	0	0	0	0	#DIV/0!	#DIV/0!	#DIV/0!	#DIV/0!	0	#DIV/0!	0	#DIV/0!	0
PVP01_0011110	0	0	0	0	0	#DIV/0!	#DIV/0!	#DIV/0!	#DIV/0!	0	#DIV/0!	0	#DIV/0!	0
PVP01_0011120	0	0.355322	0	0.039326	0.098662	0	3.60141	0	0.398593	0.172108	1.74442	0.0296212	0.300229	0.355322
PVP01_0011130	0	0	0.0713071	0	0.0178268	0	0	4	0	0.0356535	2	0.00127118	0.0713071	0.0713071
PVP01_0011140	0.0505742	0.0521702	0.127016	0.0202092	0.0624924	0.809286	0.834825	2.0325	0.323387	0.0454597	0.727444	0.00206659	0.0330694	0.127016
PVP01_0011150	0	0	0	0	0	#DIV/0!	#DIV/0!	#DIV/0!	#DIV/0!	0	#DIV/0!	0	#DIV/0!	0
PVP01_0011160	0	0	0	0	0	#DIV/0!	#DIV/0!	#DIV/0!	#DIV/0!	0	#DIV/0!	0	#DIV/0!	0
PVP01_0100100	0.459421	0	0	0	0.114855	4	0	0	0	0.229711	2	0.0527669	0.459421	0.459421
PVP01_0100200	0.258557	0.48898	0	0	0.186884	1.38351	2.61649	0	0	0.235408	1.25964	0.0554168	0.29653	0.48898
PVP01_0100300	0.0933677	0	0.488522	0.932733	0.378656	0.246577	0	1.29015	2.46327	0.425771	1.12443	0.181281	0.478748	0.932733
PVP01_0100500	0.118739	0	0.497018	0.213515	0.207318	0.572738	0	2.39737	1.02989	0.211968	1.02243	0.0449305	0.216723	0.497018
PVP01_0100600	0	0.0699924	0	0.027113	0.0242763	0	2.88315	0	1.11685	0.0330489	1.36136	0.00109223	0.0449915	0.0699924
PVP01_0100700	0.0277259	0	0	0	0.00693148	4	0	0	0	0.013863	2	0.000192181	0.0277259	0.0277259
PVP01_0100800	2.54648	0.228421	3.49122	0.707869	1.7435	1.46056	0.131013	2.00242	0.406005	1.53485	0.880328	2.35577	1.35117	3.49122
PVP01_0100900	0.0850118	0.263084	0	0	0.0870239	0.976878	3.02312	0	0	0.124026	1.4252	0.0153825	0.176762	0.263084
PVP01_0101000	0	0	0	0	0	#DIV/0!	#DIV/0!	#DIV/0!	#DIV/0!	0	#DIV/0!	0	#DIV/0!	0
PVP01_0101100	0.0725849	0	0	0	0.0181462	4	0	0	0	0.0362924	2	0.00131714	0.0725849	0.0725849
PVP01_0101200	0.925765	0.0272852	2.32503	1.16264	1.11018	0.833887	0.0245773	2.09428	1.04725	0.946094	0.852199	0.895094	0.80626	2.32503
PVP01_0101300	0.0499955	0.07736	0	0	0.0318389	1.57027	2.42973	0	0	0.0384242	1.20683	0.00147642	0.0463717	0.07736
PVP01_0101400	0	0	0.0736662	0.602788	0.169114	0	0	0.435602	3.5644	0.291194	1.72189	0.0847942	0.501404	0.602788
PVP01_0101500	0.63804	0.478674	0.113303	0.216328	0.361586	1.76456	1.32382	0.31335	0.598275	0.240056	0.663897	0.0576269	0.159373	0.63804
PVP01_0101600	0.365876	0.256108	0.39381	0.58481	0.400151	0.914345	0.640028	0.984153	1.46147	0.136702	0.341626	0.0186874	0.046701	0.58481
PVP01_0101700	0.148626	0	0	0.237561	0.0965468	1.53942	0	0	2.46058	0.117246	1.2144	0.0137466	0.142383	0.237561
PVP01_0101800	0.0257946	0.212869	0.0107971	0.0309222	0.0700957	0.367991	3.03683	0.154034	0.441142	0.0955644	1.36334	0.00913256	0.130287	0.212869
PVP01_0101900	0.165515	0.170739	0.0153958	0.264557	0.154052	1.07441	1.10832	0.0999392	1.71733	0.103032	0.668814	0.0106156	0.0689092	0.264557
PVP01_0102000	0.148022	0.519158	0	0.0709787	0.18454	0.802115	2.81326	0	0.384626	0.231123	1.25243	0.053418	0.289466	0.519158
PVP01_0102300	30.5511	10.9225	60.8919	8.43111	27.6992	1.10296	0.394326	2.19833	0.304382	24.2391	0.875085	587.535	21.2113	60.8919
PVP01_0102400	14.8681	6.0225	26.2624	10.1405	14.3234	1.03803	0.420467	1.83353	0.707969	8.74143	0.610292	76.4127	5.33482	26.2624
PVP01_0102600	110.76	98.8712	109.026	75.309	98.4915	1.12456	1.00385	1.10696	0.764624	16.3204	0.165703	266.355	2.70434	110.76
PVP01_0102700	98.7099	100.911	105.54	71.5734	94.1836	1.04806	1.07143	1.12058	0.759935	15.3399	0.162872	235.311	2.49843	105.54
PVP01_0102800	0.990042	0.657778	4.11601	1.74339	1.87681	0.527515	0.350478	2.19309	0.928914	1.56036	0.831394	2.43474	1.29728	4.11601
PVP01_0102900	0.442866	0.456842	0.370749	0	0.317614	1.39435	1.43835	1.16729	0	0.215077	0.677165	0.0462582	0.145643	0.456842
PVP01_0103000	0.780287	0.402456	0.979836	0.311799	0.618595	1.26139	0.650597	1.58397	0.504044	0.314896	0.509051	0.0991597	0.160298	0.979836
PVP01_0103100	51.2822	35.1627	26.4193	39.6909	38.1388	1.34462	0.921967	0.692715	1.0407	10.3499	0.271375	107.121	2.80871	51.2822
PVP01_0103200	10.0837	5.57598	7.67832	9.32574	8.16594	1.23485	0.682834	0.940287	1.14203	1.99738	0.244599	3.98954	0.488558	10.0837
PVP01_0103300	81.6555	74.2858	84.7585	104.911	86.4027	0.945057	0.859762	0.980971	1.21421	13.0973	0.151584	171.539	1.98534	104.911
PVP01_0103400	15.0124	8.61184	11.0892	8.24028	10.7384	1.39801	0.801965	1.03266	0.767364	3.11732	0.290295	9.71767	0.904943	15.0124
PVP01_0103500	22.3791	17.0597	28.8961	18.1277	21.6157	1.03532	0.789229	1.33681	0.838638	5.36999	0.248431	28.8368	1.33407	28.8961
PVP01_0103600	18.6858	20.4094	22.7213	31.651	23.3669	0.79967	0.873433	0.972372	1.35452	5.76491	0.246713	33.2342	1.42228	31.651
PVP01_0103700	13.1989	9.29952	9.30613	10.6946	10.6248	1.24227	0.875266	0.875889	1.00657	1.83722	0.172918	3.37537	0.317689	13.1989
PVP01_0103800	298.355	356.23	323.07	399.539	344.298	0.866559	1.03465	0.938343	1.16044	43.8	0.127215	1918.44	5.57203	399.539
PVP01_0103900	25.6848	26.9901	63.9713	6.38808	30.7586	0.835045	0.877482	2.07979	0.207685	24.0621	0.782289	578.984	18.8235	63.9713
PVP01_0104000	25.4894	15.5013	50.7155	29.9986	30.4262	0.837745	0.509472	1.66684	0.985946	14.8207	0.487105	219.654	7.21925	50.7155
PVP01_0104100	13.5014	19.1276	13.5828	21.6583	16.9675	0.79572	1.12731	0.800517	1.27646	4.08818	0.240942	16.7132	0.985013	21.6583
PVP01_0104200	7.57934	9.13542	9.9482	7.71888	8.59546	0.881784	1.06282	1.15738	0.898018	1.14344	0.133028	1.30745	0.15211	9.9482
PVP01_0104300	152.778	185.635	162.028	205.685	176.531	0.865443	1.05157	0.917842	1.16515	23.8564	0.13514	569.127	3.22394	205.685
PVP01_0104400	87.177	96.2537	84.0501	93.2908	90.1929	0.966562	1.0672	0.931893	1.03435	5.57255	0.0617848	31.0533	0.344299	96.2537
PVP01_0104500	162.264	229.086	183.858	198.868	193.519	0.838491	1.18379	0.950077	1.02764	28.0703	0.145052	787.944	4.07166	229.086
PVP01_0104600	97.7605	148.423	87.049	139.415	118.162	0.827344	1.2561	0.736693	1.17986	30.2856	0.256306	917.219	7.7624	148.423
PVP01_0104700	312.609	314.977	373.921	292.551	323.514	0.966291	0.97361	1.15581	0.90429	35.0779	0.108428	1230.46	3.80341	373.921
PVP01_0104800	146.514	195.763	138.639	191.729	168.161	0.871271	1.16414	0.824441	1.14015	29.7627	0.176989	885.821	5.26769	195.763
PVP01_0104900	27.2364	20.6369	27.9153	24.5157	25.0761	1.08615	0.822972	1.11322	0.977653	3.30396	0.131758	10.9162	0.435322	27.9153
PVP01_0105000	77.6714	129.063	104.554	125.131	109.105	0.711897	1.18293	0.958289	1.14689	23.5509	0.215856	554.646	5.0836	129.063
PVP01_0105100	49.8918	40.7694	34.615	49.9326	43.8022	1.13902	0.930761	0.790257	1.13996	7.48927	0.170979	56.0892	1.28051	49.9326
PVP01_0105200	66.1722	58.0715	80.6652	72.9002	69.4523	0.952772	0.836135	1.16145	1.04964	9.6246	0.138579	92.6329	1.33376	80.6652
PVP01_0105300	108.767	154.137	141.976	174.262	144.786	0.751229	1.06459	0.980595	1.20359	27.4563	0.189634	753.847	5.20665	174.262
PVP01_0105400	5.16889	5.93676	5.52302	5.45731	5.52149	0.93614	1.07521	1.00028	0.988375	0.3167	0.0573577	0.100299	0.0181652	5.93676
PVP01_0105500	289.056	199.167	182.725	253.42	231.092	1.25083	0.861852	0.790702	1.09662	49.0474	0.212242	2405.65	10.4099	289.056
PVP01_0105600	210.769	209.426	203.872	233.834	214.475	0.982719	0.976458	0.950562	1.09026	13.2467	0.0617631	175.474	0.818154	233.834
PVP01_0105700	87.1211	117.773	73.0164	115.077	98.2469	0.886757	1.19875	0.743193	1.1713	21.7936	0.221825	474.961	4.83436	117.773
PVP01_0105800	6.71848	7.57321	7.24135	11.7761	8.32728	0.806803	0.909445	0.869593	1.41416	2.32597	0.27932	5.41015	0.64969	11.7761
PVP01_0105900	1285.86	971.778	663.937	772.4	923.494	1.39239	1.05228	0.71894	0.836389	273.154	0.295784	74613.2	80.7945	1285.86
PVP01_0106000	54.9337	31.1644	47.9573	56.8519	47.7268	1.151	0.652975	1.00483	1.19119	11.6844	0.244818	136.524	2.86054	56.8519
PVP01_0106100	189.328	101.351	146.928	174.187	152.948	1.23785	0.662648	0.960637	1.13886	38.6139	0.252463	1491.03	9.74858	189.328
PVP01_0106200	99.2426	68.5141	59.0556	73.9498	75.1905	1.31988	0.911207	0.785413	0.983499	17.1751	0.228421	294.984	3.92315	99.2426
PVP01_0106300	76.8012	53.9243	59.0949	55.2114	61.258	1.25373	0.880282	0.964689	0.901294	10.5927	0.172919	112.205	1.83168	76.8012
PVP01_0106400	70.5726	28.2614	39.9192	49.6107	47.091	1.49864	0.600145	0.847704	1.05351	17.9232	0.380608	321.241	6.82171	70.5726
PVP01_0106500	112.055	58.1413	188.233	54.9532	103.346	1.08427	0.562591	1.82139	0.531742	62.3618	0.603429	3888.99	37.6309	188.233
PVP01_0106600	848.08	861.758	595.122	827.884	783.211	1.08282	1.10029	0.759849	1.05704	126.162	0.161083	15916.9	20.3226	861.758
PVP01_0106700	76.8577	108.902	75.6565	108.762	92.5446	0.830494	1.17675	0.817514	1.17524	18.8136	0.203292	353.952	3.82466	108.902
PVP01_0106800	8.53097	15.8856	18.7032	15.8694	14.7473	0.578477	1.07719	1.26825	1.07609	4.35303	0.295175	18.9489	1.28491	18.7032
PVP01_0106900	13.9793	18.4082	29.6904	33.596	23.9185	0.584456	0.769623	1.24132	1.4046	9.23977	0.386303	85.3733	3.56935	33.596
PVP01_0107000	0.897865	1.8524	1.12748	0.717565	1.14883	0.781549	1.61243	0.981418	0.624606	0.498143	0.43361	0.248146	0.216	1.8524
PVP01_0107100	0.455168	0	0.381047	0.727532	0.390937	1.1643	0	0.974702	1.861	0.300195	0.767887	0.0901171	0.230516	0.727532
PVP01_0107200	14.3378	11.6209	2.14339	5.32007	8.35554	1.71596	1.3908	0.256523	0.636712	5.6052	0.670837	31.4183	3.76018	14.3378
PVP01_0107300	0.448932	0.9262	0.375827	0.358783	0.527435	0.85116	1.75604	0.712555	0.680241	0.268704	0.509453	0.0722016	0.136892	0.9262
PVP01_0107400	34.7474	29.8896	21.4975	32.1691	29.5759	1.17486	1.01061	0.726859	1.08768	5.73957	0.194062	32.9427	1.11384	34.7474
PVP01_0107500	1324.11	1830.12	1834.14	1394.09	1595.62	0.829843	1.14697	1.14949	0.873701	274.599	0.172096	75404.7	47.2574	1834.14
PVP01_0107600	39.7759	40.7943	39.7662	30.2417	37.6445	1.05662	1.08367	1.05636	0.803349	4.95874	0.131725	24.5891	0.653191	40.7943
PVP01_0107700	41.5597	34.0974	33.5569	44.4831	38.4243	1.0816	0.887392	0.873326	1.15768	5.44529	0.141715	29.6511	0.771677	44.4831
PVP01_0107800	41.2834	40.2357	27.6598	40.9203	37.5248	1.10016	1.07224	0.737107	1.09049	6.591	0.175644	43.4412	1.15767	41.2834
PVP01_0107900	93.0938	110.494	120.851	107.055	107.873	0.862991	1.02429	1.1203	0.992413	11.4658	0.106289	131.464	1.21869	120.851
PVP01_0108000	22.4371	35.5761	11.7148	19.4018	22.2824	1.00694	1.5966	0.525741	0.870721	9.94516	0.446322	98.9061	4.43875	35.5761
PVP01_0108100	207.893	234.347	173.054	238.809	213.526	0.97362	1.09751	0.81046	1.11841	30.235	0.141599	914.153	4.28123	238.809
PVP01_0108200	36.1728	22.466	53.7901	38.6932	37.7805	0.957446	0.594645	1.42375	1.02416	12.8356	0.339742	164.753	4.36079	53.7901
PVP01_0108300	102.705	85.2201	115.131	87.9274	97.7459	1.05073	0.871854	1.17786	0.899551	13.906	0.142267	193.378	1.97837	115.131
PVP01_0108400	59.6139	48.1338	67.1514	74.3329	62.308	0.956762	0.772514	1.07773	1.19299	11.1986	0.179729	125.408	2.0127	74.3329
PVP01_0108500	4.08237	4.33953	5.51927	7.92603	5.4668	0.746757	0.793797	1.0096	1.44985	1.7548	0.320992	3.07932	0.563276	7.92603
PVP01_0108600	68.8911	57.207	55.221	73.7438	63.7657	1.08038	0.897143	0.865998	1.15648	8.97888	0.14081	80.6202	1.26432	73.7438
PVP01_0108700	969.759	665.339	606.204	945.725	796.757	1.21713	0.835059	0.760839	1.18697	187.707	0.235589	35234.1	44.2219	969.759
PVP01_0108800	51.8446	47.9871	31.3477	51.6145	45.6985	1.13449	1.05008	0.685968	1.12946	9.72894	0.212894	94.6523	2.07123	51.8446
PVP01_0108900	77.5044	63.6485	84.2943	98.0011	80.8621	0.958477	0.787124	1.04245	1.21195	14.2958	0.176792	204.369	2.52738	98.0011
PVP01_0109000	209.792	226.057	201.831	216.432	213.528	0.982503	1.05868	0.94522	1.0136	10.2662	0.0480791	105.396	0.493591	226.057
PVP01_0109100	190.358	177.496	135.004	144.897	161.939	1.17549	1.09607	0.833673	0.894764	26.2398	0.162035	688.528	4.25178	190.358
PVP01_0109200	55.2965	28.2591	40.4311	35.1648	39.7879	1.38978	0.710244	1.01617	0.883807	11.4778	0.288474	131.739	3.31103	55.2965
PVP01_0109300	116.977	41.2304	119.747	59.2022	84.2892	1.38781	0.489154	1.42067	0.70237	40.0382	0.47501	1603.06	19.0185	119.747
PVP01_0109400	20.9394	25.7869	27.765	23.4074	24.4747	0.855554	1.05362	1.13444	0.956393	2.9544	0.120712	8.72847	0.356633	27.765
PVP01_0109500	24.4362	12.6557	21.47	17.2459	18.9519	1.28938	0.667778	1.13286	0.90998	5.13066	0.270719	26.3236	1.38897	24.4362
PVP01_0109600	17.2308	10.2682	6.91872	10.8737	11.3229	1.52177	0.906856	0.61104	0.960332	4.30559	0.380256	18.5381	1.63723	17.2308
PVP01_0109700	60.1548	40.204	41.6508	70.7455	53.1888	1.13097	0.755874	0.783075	1.33008	14.8155	0.278545	219.498	4.12677	70.7455
PVP01_0109800	34.5199	34.7078	34.5076	57.6205	40.3389	0.855746	0.860404	0.855441	1.42841	11.5214	0.285615	132.743	3.29068	57.6205
PVP01_0109900	18.7132	28.6205	22.3388	29.4908	24.7908	0.754844	1.15448	0.901091	1.18959	5.15448	0.207919	26.5687	1.07172	29.4908
PVP01_0110000	15.1747	16.6962	20.5548	15.489	16.9787	0.893751	0.983363	1.21062	0.912262	2.47264	0.145632	6.11397	0.360097	20.5548
PVP01_0110100	77.1491	111.634	59.8353	69.4349	79.5133	0.970266	1.40397	0.752519	0.873249	22.5546	0.283658	508.709	6.39778	111.634
PVP01_0110200	77.699	88.7217	66.0768	82.5082	78.7514	0.986636	1.1266	0.839055	1.0477	9.57903	0.121636	91.7578	1.16516	88.7217
PVP01_0110300	26.6486	16.5335	26.7428	18.764	22.1722	1.20189	0.745685	1.20614	0.846284	5.30218	0.239136	28.1131	1.26794	26.7428
PVP01_0110400	57.3902	42.3348	31.342	62.3813	48.3621	1.18668	0.875372	0.64807	1.28988	14.1899	0.293409	201.352	4.16343	62.3813
PVP01_0110500	150.17	139.287	92.9558	157.421	134.958	1.11271	1.03207	0.688773	1.16644	28.9765	0.214707	839.639	6.22146	157.421
PVP01_0110600	88.7296	112.399	92.3419	117.061	102.633	0.864534	1.09516	0.89973	1.14058	14.1745	0.138109	200.918	1.95764	117.061
PVP01_0110700	106.523	94.2179	58.7519	65.1159	81.1522	1.31263	1.161	0.723972	0.802393	22.9007	0.282195	524.442	6.46245	106.523
PVP01_0110800	44.9971	30.4511	28.8626	29.7765	33.5218	1.34232	0.908396	0.861009	0.888272	7.67783	0.22904	58.949	1.75853	44.9971
PVP01_0110900	14.6542	20.8492	17.7804	22.7842	19.017	0.770584	1.09635	0.934974	1.1981	3.56427	0.187425	12.704	0.668033	22.7842
PVP01_0111000	742.616	518.513	257.396	396.336	478.715	1.55127	1.08313	0.537681	0.827916	205.747	0.429791	42332	88.4284	742.616
PVP01_0111100	103.317	66.9778	67.4615	79.5264	79.3207	1.30252	0.844393	0.850491	1.00259	17.0182	0.214549	289.618	3.65122	103.317
PVP01_0111200	70.4649	61.7583	30.7859	62.843	56.463	1.24798	1.09378	0.54524	1.11299	17.551	0.31084	308.037	5.45555	70.4649
PVP01_0111300	25.6825	12.7485	14.8262	17.6371	17.7236	1.44906	0.719296	0.836524	0.995121	5.67151	0.319998	32.166	1.81487	25.6825
PVP01_0111400	6.24373	8.24998	6.04082	8.38597	7.23013	0.863572	1.14106	0.835507	1.15987	1.26009	0.174284	1.58783	0.219614	8.38597
PVP01_0111500	65.2457	45.814	47.8246	29.2444	47.0322	1.38726	0.974099	1.01685	0.621796	14.7224	0.313029	216.75	4.60854	65.2457
PVP01_0111600	28.4025	21.5084	27.4671	29.0474	26.6063	1.06751	0.808393	1.03235	1.09175	3.46	0.130044	11.9716	0.449954	29.0474
PVP01_0111700	58.9358	57.4568	53.4031	67.7413	59.3843	0.992448	0.967543	0.899281	1.14073	6.04237	0.10175	36.5102	0.614813	67.7413
PVP01_0111800	27.3171	27.7597	21.8708	31.9628	27.2276	1.00329	1.01954	0.803258	1.17391	4.13959	0.152036	17.1362	0.629368	31.9628
PVP01_0111900	139.484	224.916	145.71	209.148	179.815	0.775711	1.25082	0.810335	1.16313	43.5288	0.242076	1894.76	10.5373	224.916
PVP01_0111950	80.6697	98.3231	93.2603	130.572	100.706	0.801039	0.976335	0.926062	1.29656	21.2489	0.210999	451.516	4.48349	130.572
PVP01_0112000	375.358	505.43	289.973	385.667	389.107	0.964665	1.29895	0.745227	0.991159	88.618	0.227747	7853.15	20.1825	505.43
PVP01_0112100	262.494	313.094	208.403	295.565	269.889	0.9726	1.16008	0.77218	1.09514	46.0476	0.170617	2120.38	7.85649	313.094
PVP01_0112200	19.2471	15.5823	38.7077	11.6725	21.3024	0.903518	0.731481	1.81706	0.547943	12.0087	0.563723	144.208	6.76955	38.7077
PVP01_0112300	17.8149	15.5005	8.49558	18.5843	15.0988	1.17989	1.0266	0.562665	1.23084	4.5931	0.304203	21.0966	1.39723	18.5843
PVP01_0112400	17.3769	23.3901	20.7245	30.6399	23.0328	0.75444	1.01551	0.89978	1.33027	5.63658	0.244719	31.771	1.37938	30.6399
PVP01_0112500	232.489	226.631	150.421	225.995	208.884	1.11301	1.08496	0.720117	1.08192	39.0848	0.187112	1527.62	7.31325	232.489
PVP01_0112600	359.911	447.149	290.433	429.238	381.683	0.942959	1.17152	0.760928	1.12459	71.5259	0.187396	5115.95	13.4037	447.149
PVP01_0112700	123.08	163.004	129.068	128.149	135.825	0.906164	1.2001	0.95025	0.943484	18.3095	0.134802	335.237	2.46815	163.004
PVP01_0112800	84.4122	80.9361	61.7687	91.9177	79.7587	1.05835	1.01476	0.774445	1.15245	12.839	0.160974	164.841	2.06675	91.9177
PVP01_0112900	157.54	111.781	78.3819	106.805	113.627	1.38647	0.983754	0.689818	0.939962	32.7644	0.28835	1073.51	9.44763	157.54
PVP01_0113000	96.0164	107.619	78.0181	81.8316	90.8713	1.05662	1.1843	0.858556	0.900522	13.5877	0.149527	184.626	2.03173	107.619
PVP01_0113100	294.678	343.809	183.808	273.754	274.012	1.07542	1.25472	0.670802	0.999058	66.9217	0.244229	4478.51	16.3442	343.809
PVP01_0113200	7.44939	23.9224	18.114	26.675	19.0402	0.391245	1.25642	0.951356	1.40098	8.51138	0.447022	72.4436	3.80477	26.675
PVP01_0113300	14.0402	14.8762	8.906	14.5137	13.084	1.07308	1.13697	0.680677	1.10927	2.8063	0.214483	7.87534	0.601905	14.8762
PVP01_0113400	38.7261	30.8622	37.9399	48.8823	39.1026	0.990371	0.789262	0.970265	1.2501	7.41711	0.189683	55.0134	1.4069	48.8823
PVP01_0113500	84.5111	55.8733	70.709	77.2303	72.0809	1.17245	0.775147	0.980967	1.07144	12.1874	0.169079	148.532	2.06062	84.5111
PVP01_0113600	320.868	514.623	320.685	418.836	393.753	0.814897	1.30697	0.814432	1.0637	92.8976	0.235929	8629.96	21.9172	514.623
PVP01_0113700	227.914	193.996	112.277	193.539	181.931	1.25275	1.06631	0.617139	1.0638	49.1475	0.270143	2415.48	13.2768	227.914
PVP01_0113800	16.9356	19.1306	17.7277	22.3193	19.0283	0.890022	1.00538	0.931649	1.17295	2.37431	0.124778	5.63737	0.296262	22.3193
PVP01_0113900	32.9644	36.301	32.4623	50.175	37.9757	0.86804	0.955901	0.854818	1.32124	8.3094	0.218808	69.0461	1.81817	50.175
PVP01_0114000	62.9948	48.5596	92.3797	42.8166	61.6877	1.02119	0.787185	1.49754	0.694087	22.1523	0.359104	490.724	7.95498	92.3797
PVP01_0114100	30.1433	27.2981	37.8031	41.1308	34.0938	0.884128	0.800676	1.1088	1.2064	6.45668	0.18938	41.6888	1.22277	41.1308
PVP01_0114200	42.8789	38.8447	42.2568	49.7443	43.4312	0.987284	0.894397	0.97296	1.14536	4.56711	0.105157	20.8585	0.480265	49.7443
PVP01_0114300	14.0526	11.7405	17.542	9.06265	13.0994	1.07276	0.89626	1.33914	0.691835	3.5957	0.274493	12.9291	0.986995	17.542
PVP01_0114400	19.9407	14.2201	10.6693	12.368	14.2995	1.3945	0.994446	0.74613	0.864924	4.03065	0.281873	16.2462	1.13613	19.9407
PVP01_0114500	4.69123	4.41599	1.63405	3.49215	3.55836	1.31837	1.24102	0.459215	0.981394	1.38158	0.388263	1.90876	0.536416	4.69123
PVP01_0114600	86.0069	69.4908	57.2565	89.0119	75.4415	1.14005	0.921121	0.758952	1.17988	14.8536	0.196889	220.629	2.92451	89.0119
PVP01_0114700	6.3324	7.44312	12.2498	11.7951	9.4551	0.669733	0.787206	1.29558	1.24748	3.00473	0.31779	9.02842	0.954873	12.2498
PVP01_0114800	180.212	198.221	160.924	228.757	192.029	0.938465	1.03225	0.838021	1.19127	28.8354	0.150162	831.483	4.33	228.757
PVP01_0114900	180.072	204.238	157.157	119.111	165.144	1.09039	1.23672	0.951633	0.721253	36.2124	0.219277	1311.34	7.94055	204.238
PVP01_0115000	38.0585	22.1851	26.9984	25.2658	28.127	1.3531	0.788749	0.959877	0.898277	6.91378	0.245806	47.8004	1.69945	38.0585
PVP01_0115100	20.9419	13.0344	14.7924	18.5873	16.839	1.24365	0.77406	0.878461	1.10382	3.58487	0.212891	12.8513	0.763187	20.9419
PVP01_0115200	8.98501	4.14127	10.1359	8.96319	8.05634	1.11527	0.514038	1.25813	1.11256	2.66691	0.331032	7.11238	0.88283	10.1359
PVP01_0115300	69.3732	39.3826	222.877	29.0713	90.176	0.769309	0.43673	2.47158	0.322384	90.1038	0.999199	8118.69	90.0316	222.877
PVP01_0115400	22.4854	17.168	24.9898	28.1438	23.1967	0.969334	0.740104	1.0773	1.21326	4.63825	0.199953	21.5134	0.927431	28.1438
PVP01_0115500	74.8116	43.043	40.6659	38.3922	49.2282	1.51969	0.874357	0.82607	0.779883	17.161	0.348601	294.5	5.98234	74.8116
PVP01_0115600	425.756	601.066	355.679	416.566	449.767	0.946615	1.33639	0.790808	0.926182	105.551	0.234678	11140.9	24.7704	601.066
PVP01_0115700	45.1499	41.7759	38.4582	54.0752	44.8648	1.00635	0.931151	0.857202	1.20529	6.72058	0.149796	45.1662	1.00672	54.0752
PVP01_0115800	33.3601	25.7509	43.925	42.8263	36.4656	0.914838	0.70617	1.20456	1.17443	8.57419	0.235131	73.5167	2.01606	43.925
PVP01_0115900	16.3132	24.134	17.7416	31.1675	22.3391	0.730254	1.08035	0.794196	1.3952	6.79732	0.30428	46.2036	2.06829	31.1675
PVP01_0116000	48.9613	49.7669	28.1122	51.7889	44.6573	1.09638	1.11442	0.629509	1.1597	11.094	0.248426	123.077	2.75604	51.7889
PVP01_0116100	44.0229	27.899	35.4211	73.8103	45.2883	0.972058	0.616031	0.782124	1.62979	20.1234	0.44434	404.952	8.94164	73.8103
PVP01_0116200	46.9061	77.9353	87.5712	53.9268	66.5849	0.704456	1.17047	1.31518	0.809896	19.2937	0.289761	372.246	5.59056	87.5712
PVP01_0116300	86.8813	120.484	63.2264	109.077	94.9172	0.915338	1.26936	0.666122	1.14918	25.3183	0.266741	641.015	6.75341	120.484
PVP01_0116400	278.286	218.053	109.991	210.786	204.279	1.36228	1.06743	0.538435	1.03185	69.7599	0.341493	4866.44	23.8225	278.286
PVP01_0116500	71.5246	50.1	52.6299	70.4598	61.1786	1.16911	0.818914	0.860267	1.15171	11.3871	0.186128	129.665	2.11946	71.5246
PVP01_0116600	45.0117	34.8393	39.2271	40.4192	39.8743	1.12884	0.873728	0.983768	1.01366	4.1817	0.104872	17.4866	0.438544	45.0117
PVP01_0116700	14.0094	7.59854	20.1596	5.15381	11.7303	1.19429	0.647768	1.71859	0.439357	6.74707	0.575182	45.523	3.88079	20.1596
PVP01_0116800	37.7248	24.3401	23.5567	32.8546	29.6191	1.27367	0.821772	0.795323	1.10924	6.85058	0.23129	46.9305	1.58447	37.7248
PVP01_0116900	30.8917	54.5581	48.849	77.2853	52.896	0.584008	1.03142	0.923491	1.46108	19.1326	0.361702	366.056	6.92029	77.2853
PVP01_0117000	247.49	390.58	266.206	340.264	311.135	0.795442	1.25534	0.855596	1.09362	66.4061	0.213432	4409.77	14.1732	390.58
PVP01_0117100	32.2771	25.7346	23.7951	32.0302	28.4592	1.13415	0.904261	0.836111	1.12548	4.33996	0.152497	18.8352	0.661831	32.2771
PVP01_0117200	121.994	148.172	124.968	148.313	135.862	0.897927	1.09061	0.919817	1.09165	14.3476	0.105605	205.855	1.51518	148.313
PVP01_0117300	90.8209	114.909	118.82	164.348	122.224	0.743066	0.940147	0.972146	1.34464	30.6903	0.251098	941.894	7.70626	164.348
PVP01_0117400	114.847	81.4742	129.408	89.1426	103.718	1.1073	0.785536	1.24769	0.859471	22.2939	0.214948	497.02	4.79203	129.408
PVP01_0117500	131.743	277.311	194.933	276.122	220.027	0.598758	1.26035	0.885949	1.25494	70.3607	0.319782	4950.63	22.5001	277.311
PVP01_0117600	72.7572	143.701	79.2724	122.99	104.68	0.695043	1.37276	0.757282	1.17491	34.2661	0.327341	1174.17	11.2167	143.701
PVP01_0117700	87.6785	167.476	93.1083	127.678	118.985	0.736886	1.40754	0.78252	1.07306	36.863	0.309812	1358.88	11.4206	167.476
PVP01_0117800	11.3576	13.3685	11.8473	12.7346	12.327	0.92136	1.08449	0.961085	1.03307	0.898278	0.0728707	0.806903	0.0654582	13.3685
PVP01_0117900	10.0154	10.995	8.99129	10.5091	10.1277	0.988912	1.08564	0.887792	1.03766	0.856682	0.0845881	0.733905	0.0724651	10.995
PVP01_0118000	87.5405	68.2245	43.2842	64.036	65.7713	1.33098	1.0373	0.658102	0.973616	18.153	0.276002	329.532	5.01028	87.5405
PVP01_0118100	71.1239	86.3549	51.6112	90.1467	74.8092	0.950738	1.15434	0.689905	1.20502	17.5145	0.234122	306.757	4.10053	90.1467
PVP01_0118200	29.5509	30.7905	32.9826	31.1789	31.1257	0.949404	0.98923	1.05966	1.00171	1.4193	0.045599	2.01442	0.0647188	32.9826
PVP01_0118300	31.6255	20.627	33.6145	33.1472	29.7535	1.06292	0.693262	1.12976	1.11406	6.14334	0.206474	37.7406	1.26844	33.6145
PVP01_0118400	135.005	105.669	104.44	103.84	112.238	1.20284	0.941468	0.930518	0.925173	15.1967	0.135397	230.941	2.05759	135.005
PVP01_0118500	18.27	13.6415	17.5003	15.8739	16.3214	1.11939	0.835803	1.07223	0.972581	2.04686	0.12541	4.18966	0.256697	18.27
PVP01_0118600	89.733	73.3365	78.3869	66.8636	77.08	1.16415	0.951434	1.01696	0.867457	9.66428	0.12538	93.3983	1.21171	89.733
PVP01_0118700	10.2971	12.0527	11.9761	11.9492	11.5688	0.890077	1.04183	1.03521	1.03288	0.848916	0.07338	0.720659	0.0622935	12.0527
PVP01_0118800	22.1809	12.6735	45.409	7.81139	22.0187	1.00737	0.575579	2.06229	0.354762	16.6964	0.758284	278.771	12.6606	45.409
PVP01_0118900	2.6941	1.67509	1.82285	4.89609	2.77203	0.971886	0.604282	0.657586	1.76625	1.4857	0.535961	2.20731	0.796278	4.89609
PVP01_0119000	54.1831	52.7379	65.1134	32.1278	51.0406	1.06157	1.03325	1.27572	0.629456	13.7658	0.269704	189.498	3.71269	65.1134
PVP01_0119100	3.24304	5.91755	4.37122	4.73128	4.56577	0.710294	1.29607	0.957389	1.03625	1.10184	0.241327	1.21406	0.265904	5.91755
PVP01_0119200	185.77	465.982	234.301	229.323	278.844	0.666215	1.67112	0.840258	0.822406	126.649	0.454193	16039.9	57.523	465.982
PVP01_0119300	1.02413	0.905526	4.40926	0.974373	1.82832	0.560147	0.495277	2.41164	0.532933	1.72131	0.941471	2.96292	1.62057	4.40926
PVP01_0119400	524.499	469.143	468.665	283.197	436.376	1.20194	1.07509	1.07399	0.648975	105.429	0.241601	11115.2	25.4717	524.499
PVP01_0119500	140.975	118.406	111.587	99.402	117.592	1.19884	1.00692	0.94893	0.845309	17.4582	0.148463	304.788	2.5919	140.975
PVP01_0119600	2.79116	7.69454	5.51931	3.69214	4.92429	0.566815	1.56257	1.12083	0.749782	2.1677	0.440206	4.69892	0.954234	7.69454
PVP01_0119800	0.090095	2.5558	6.22246	0.486021	2.33859	0.0385253	1.09288	2.66077	0.207826	2.80591	1.19983	7.87312	3.36661	6.22246
PVP01_0119900	7.05278	1.859	13.0937	2.25816	6.06591	1.16269	0.306467	2.15857	0.372271	5.24598	0.864829	27.5203	4.53687	13.0937
PVP01_0120100	1.49463	2.01795	0.975236	1.1945	1.42058	1.05213	1.42051	0.686506	0.840854	0.451582	0.317886	0.203926	0.143551	2.01795
PVP01_0120200	0.335264	0	0.116945	0	0.113052	2.96557	0	1.03443	0	0.158066	1.39817	0.0249849	0.221004	0.335264
PVP01_0120400	4.61105	0.142901	0.0994036	0.0948954	1.23706	3.72742	0.115516	0.0803545	0.0767103	2.24943	1.81836	5.05993	4.09028	4.61105
PVP01_0120500	0.421312	0.620869	0.0251932	0.456962	0.381084	1.10556	1.62922	0.0661093	1.19911	0.252673	0.663037	0.0638436	0.167532	0.620869
PVP01_0120700	0.0617176	0	0	0	0.0154294	4	0	0	0	0.0308588	2	0.000952266	0.0617176	0.0617176
PVP01_0120800	0	0	0	0	0	#DIV/0!	#DIV/0!	#DIV/0!	#DIV/0!	0	#DIV/0!	0	#DIV/0!	0
PVP01_0120900	0	0	0.403091	0	0.100773	0	0	4	0	0.201545	2	0.0406206	0.403091	0.403091
PVP01_0121000	0	0	0	0	0	#DIV/0!	#DIV/0!	#DIV/0!	#DIV/0!	0	#DIV/0!	0	#DIV/0!	0
PVP01_0121100	0.0635118	0.16379	0	0	0.0568254	1.11766	2.88234	0	0	0.0773399	1.36101	0.00598146	0.10526	0.16379
PVP01_0121400	0.11147	0	0	0.0890855	0.0501389	2.22322	0	0	1.77678	0.0586122	1.169	0.00343539	0.0685174	0.11147
PVP01_0121500	0.778742	0.20083	0	0	0.244893	3.17993	0.820072	0	0	0.368276	1.50382	0.135627	0.553822	0.778742
PVP01_0121700	1.09874	0.261558	0.194577	2.09394	0.912204	1.20449	0.286732	0.213304	2.29547	0.888749	0.974288	0.789875	0.865897	2.09394
PVP01_0121800	0.859908	0	0	0	0.214977	4	0	0	0	0.429954	2	0.18486	0.859908	0.859908
PVP01_0122000	0.0517726	0.373846	0	0	0.106405	0.486563	3.51344	0	0	0.179957	1.69125	0.0323845	0.304352	0.373846
PVP01_0122100	1.34944	1.63508	0.197248	0.873038	1.0137	1.3312	1.61298	0.194582	0.861238	0.628547	0.620051	0.395071	0.389731	1.63508
PVP01_0122200	2.90639	1.99013	0	2.04243	1.73474	1.67541	1.14722	0	1.17737	1.23044	0.709297	1.51399	0.872751	2.90639
PVP01_0200100	0	0	0	0.0448863	0.0112216	0	0	0	4	0.0224431	2	0.000503695	0.0448863	0.0448863
PVP01_0200200	0.444582	0.393097	0.244579	1.47198	0.638559	0.696226	0.6156	0.383017	2.30516	0.562047	0.880179	0.315896	0.494702	1.47198
PVP01_0200300	6.42915	0.304048	0.185062	2.37031	2.32214	2.76863	0.130934	0.0796945	1.02074	2.91603	1.25575	8.50322	3.6618	6.42915
PVP01_0200400	0.161837	0	0	0	0.0404593	4	0	0	0	0.0809185	2	0.0065478	0.161837	0.161837
PVP01_0200500	0.0766598	0.158158	0.0320882	0.0918987	0.0897012	0.854613	1.76317	0.357723	1.0245	0.0522191	0.582145	0.00272683	0.0303991	0.158158
PVP01_0200600	0.174088	0	0	0.208694	0.0956955	1.81919	0	0	2.18081	0.111399	1.1641	0.0124098	0.12968	0.208694
PVP01_0200900	1.08256	0.0676803	0.274629	0.104869	0.382435	2.83071	0.176972	0.718107	0.274214	0.475363	1.24299	0.22597	0.590873	1.08256
PVP01_0201000	0.463113	0.140508	0.615757	0.28303	0.375602	1.23299	0.374087	1.63939	0.753537	0.207502	0.552452	0.0430571	0.114635	0.615757
PVP01_0201100	109.706	58.8518	84.9828	51.6636	76.3011	1.4378	0.77131	1.11378	0.677102	26.4748	0.346978	700.915	9.18617	109.706
PVP01_0201200	638.617	660.472	779.666	351.254	607.502	1.05122	1.08719	1.2834	0.578194	181.73	0.299143	33025.8	54.3633	779.666
PVP01_0201400	80.2263	97.148	153.761	86.922	104.514	0.767611	0.929519	1.4712	0.831675	33.5604	0.321108	1126.3	10.7765	153.761
PVP01_0201500	161.795	218.092	159.817	146.358	171.515	0.943326	1.27156	0.931793	0.853322	31.7994	0.185403	1011.2	5.8957	218.092
PVP01_0201600	76.3286	55.0689	61.5961	64.968	64.4904	1.18357	0.853908	0.95512	1.00741	8.8978	0.137971	79.1709	1.22764	76.3286
PVP01_0201700	234.813	170.192	275.945	139.066	205.004	1.14541	0.830189	1.34605	0.678357	61.8625	0.301762	3826.97	18.6678	275.945
PVP01_0201800	82.2751	70.2816	28.6628	74.5528	63.9431	1.28669	1.09913	0.448255	1.16592	24.0382	0.375931	577.835	9.0367	82.2751
PVP01_0201900	89.6266	95.8699	110.019	127.583	105.775	0.847336	0.90636	1.04013	1.20618	16.8571	0.159368	284.161	2.68647	127.583
PVP01_0202000	7.16942	5.15244	19.4281	7.08749	9.70936	0.738403	0.530667	2.00097	0.729965	6.54586	0.67418	42.8483	4.41309	19.4281
PVP01_0202100	10.1462	12.9434	6.11563	15.1092	11.0786	0.915837	1.16832	0.552022	1.36382	3.8826	0.350459	15.0746	1.36069	15.1092
PVP01_0202200	41.9019	40.3895	29.4698	17.9871	32.4371	1.29179	1.24516	0.908522	0.554523	11.112	0.342571	123.477	3.80666	41.9019
PVP01_0202300	7.88429	4.91346	21.4939	8.5677	10.7148	0.735829	0.458566	2.00599	0.799611	7.35904	0.686808	54.1555	5.05425	21.4939
PVP01_0202400	11.1184	3.12799	16.5979	2.45445	8.32469	1.33559	0.375749	1.99382	0.29484	6.77535	0.813887	45.9054	5.51437	16.5979
PVP01_0202500	79.5405	40.3651	91.63	52.8938	66.1073	1.2032	0.610599	1.38608	0.80012	23.5875	0.356807	556.372	8.41619	91.63
PVP01_0202600	16.9423	15.444	6.75906	7.9598	11.7763	1.43868	1.31145	0.573955	0.675917	5.16004	0.438172	26.626	2.26098	16.9423
PVP01_0202700	8.36206	14.7176	6.05063	12.9995	10.5324	0.793933	1.39736	0.574475	1.23423	4.0166	0.381354	16.133	1.53175	14.7176
PVP01_0202800	17.8351	28.9768	13.9977	18.5298	19.8349	0.89918	1.4609	0.705712	0.934204	6.41222	0.323281	41.1166	2.07295	28.9768
PVP01_0202900	1431.06	2590.76	15217.2	1431.38	5167.6	0.276929	0.501347	2.94473	0.276991	6721.99	1.3008	4.51852e+07	8743.95	15217.2
PVP01_0203000	1.75847	3.62793	1.36091	1.99176	2.18477	0.804877	1.66056	0.622908	0.911658	0.996735	0.45622	0.99348	0.45473	3.62793
PVP01_0203100	1.74248	1.4518	0.953787	1.82106	1.49228	1.16766	0.972873	0.639147	1.22032	0.39256	0.26306	0.154103	0.103267	1.82106
PVP01_0203200	15.5817	16.7422	16.823	20.5116	17.4146	0.894748	0.961387	0.966027	1.17784	2.14111	0.122949	4.58435	0.263247	20.5116
PVP01_0203300	44.7618	41.3646	62.4546	77.2958	56.4692	0.792676	0.732516	1.10599	1.36881	16.6812	0.295403	278.261	4.92767	77.2958
PVP01_0203400	164.407	94.5914	109.257	113.225	120.37	1.36585	0.785838	0.907676	0.940641	30.4321	0.252821	926.114	7.69389	164.407
PVP01_0203500	51.2589	67.107	40.3324	61.7842	55.1206	0.92994	1.21746	0.731712	1.12089	11.8558	0.215089	140.56	2.55005	67.107
PVP01_0203600	46.8055	57.7788	42.0608	56.5676	50.8032	0.921311	1.13731	0.827917	1.11347	7.6223	0.150036	58.0995	1.14362	57.7788
PVP01_0203700	109.824	37.1207	34.9422	23.6	51.3717	2.13783	0.72259	0.680184	0.459397	39.4164	0.767278	1553.65	30.2433	109.824
PVP01_0203800	185.407	127.329	124.058	152.547	147.335	1.2584	0.864213	0.842012	1.03537	28.3943	0.192719	806.234	5.4721	185.407
PVP01_0203900	91.6294	63.9447	72.0944	94.1239	80.4481	1.13899	0.794857	0.89616	1.17	14.767	0.18356	218.065	2.71063	94.1239
PVP01_0204000	63.5493	56.5398	66.004	118.733	76.2065	0.833909	0.741929	0.86612	1.55804	28.6332	0.375731	819.859	10.7584	118.733
PVP01_0204100	31.5204	36.4279	25.5556	39.3291	33.2082	0.949174	1.09695	0.769556	1.18432	6.03442	0.181715	36.4143	1.09654	39.3291
PVP01_0204200	24.8888	23.6993	21.4486	13.7706	20.9518	1.18791	1.13113	1.02371	0.657251	4.9955	0.238428	24.9551	1.19107	24.8888
PVP01_0204300	57.3288	47.5008	70.1459	50.503	56.3696	1.01702	0.842667	1.24439	0.895926	10.0628	0.178514	101.26	1.79635	70.1459
PVP01_0204400	92.3177	106.701	128.399	217.363	136.195	0.677834	0.783442	0.942757	1.59597	56.1074	0.411964	3148.05	23.1142	217.363
PVP01_0204500	82.4684	108.809	84.0597	95.2727	92.6525	0.890083	1.17438	0.907258	1.02828	12.1854	0.131517	148.483	1.60258	108.809
PVP01_0204600	45.1661	48.4672	32.1654	53.3455	44.7861	1.00849	1.08219	0.718201	1.19112	9.05981	0.202291	82.0801	1.83272	53.3455
PVP01_0204700	136.745	127.342	94.7407	170.294	132.28	1.03375	0.962667	0.716211	1.28737	31.0837	0.234983	966.194	7.30414	170.294
PVP01_0204800	13.6747	12.728	10.5926	12.4989	12.3735	1.10516	1.02865	0.856068	1.01013	1.29178	0.104399	1.66871	0.134861	13.6747
PVP01_0204900	22.1152	20.2171	13.0645	15.4495	17.7116	1.24863	1.14146	0.737625	0.872283	4.17859	0.235924	17.4606	0.985831	22.1152
PVP01_0205000	26.9268	23.9214	36.741	57.8579	36.3618	0.740525	0.657872	1.01043	1.59117	15.3407	0.42189	235.336	6.47208	57.8579
PVP01_0205100	48.7329	47.1669	41.2352	60.4853	49.4051	0.986395	0.954697	0.834635	1.22427	8.06183	0.163178	64.9932	1.31552	60.4853
PVP01_0205200	111.344	86.9904	47.5022	83.9857	82.4556	1.35035	1.055	0.576094	1.01856	26.3261	0.319276	693.062	8.40528	111.344
PVP01_0205300	114.875	120.22	75.7281	117.722	107.136	1.07223	1.12212	0.706839	1.09881	21.0523	0.196501	443.201	4.1368	120.22
PVP01_0205400	85.1186	117.721	73.4396	100.554	94.2083	0.903515	1.24958	0.779545	1.06736	19.21	0.20391	369.026	3.91712	117.721
PVP01_0205500	9.86929	20.3615	14.3799	22.5184	16.7823	0.588078	1.21327	0.856851	1.3418	5.75253	0.342774	33.0916	1.97182	22.5184
PVP01_0205600	35.9127	28.1719	39.5527	22.5353	31.5431	1.13853	0.893123	1.25392	0.714428	7.65403	0.242653	58.5842	1.85727	39.5527
PVP01_0205700	48.8672	63.2785	40.5308	93.0896	61.4415	0.795345	1.0299	0.659665	1.51509	23.0965	0.375911	533.449	8.68222	93.0896
PVP01_0205800	43.1808	55.9895	59.0408	91.9435	62.5386	0.690466	0.895278	0.944069	1.47019	20.7726	0.332156	431.499	6.89972	91.9435
PVP01_0205900	77.9763	47.3036	17.9832	37.6253	45.2221	1.7243	1.04603	0.397664	0.832011	25.0123	0.553098	625.613	13.8342	77.9763
PVP01_0206000	48.1459	41.9529	70.0651	67.8246	56.9971	0.844708	0.736053	1.22927	1.18997	14.0556	0.246602	197.56	3.46613	70.0651
PVP01_0206100	282.824	238.502	502.982	147.713	293.005	0.965252	0.813985	1.71663	0.504131	150.858	0.514864	22758.1	77.6713	502.982
PVP01_0206200	145.692	95.2508	76.2415	127.808	111.248	1.30961	0.856202	0.685329	1.14886	31.3155	0.281493	980.663	8.8151	145.692
PVP01_0206300	38.0144	31.7668	25.0279	40.7072	33.8791	1.12206	0.937653	0.738742	1.20154	6.98878	0.206286	48.8431	1.44169	40.7072
PVP01_0206400	48.7515	43.6893	38.741	56.253	46.8587	1.04039	0.932363	0.826762	1.20048	7.47836	0.159594	55.9259	1.1935	56.253
PVP01_0206500	247.043	262.232	375.286	206.325	272.721	0.905844	0.961538	1.37608	0.756541	72.3358	0.265237	5232.46	19.1861	375.286
PVP01_0206600	23.3243	28.3581	40.3429	29.1275	30.2882	0.770079	0.936276	1.33197	0.961678	7.18019	0.237062	51.5551	1.70215	40.3429
PVP01_0206700	243.121	332.125	229.52	286.367	272.783	0.891261	1.21754	0.841401	1.0498	46.3951	0.170081	2152.51	7.8909	332.125
PVP01_0206800	24.3534	12.9703	13.2357	24.164	18.6808	1.30366	0.69431	0.708517	1.29352	6.44212	0.344852	41.5009	2.22158	24.3534
PVP01_0206900	348.521	205.565	139.683	215.828	227.399	1.53264	0.903983	0.614263	0.949115	87.5124	0.38484	7658.42	33.6783	348.521
PVP01_0207000	29.4997	29.5371	28.08	27.6142	28.6827	1.02848	1.02979	0.978986	0.962746	0.983604	0.0342925	0.967476	0.0337302	29.5371
PVP01_0207100	32.5677	19.1538	23.081	30.5849	26.3469	1.23611	0.726986	0.876044	1.16086	6.29989	0.239114	39.6886	1.50639	32.5677
PVP01_0207200	162.856	143.737	96.3729	133.382	134.087	1.21455	1.07197	0.718734	0.994742	27.9501	0.208448	781.209	5.82614	162.856
PVP01_0207300	3.32442	2.43152	5.49703	3.89688	3.78746	0.877743	0.641992	1.45138	1.02889	1.28939	0.340436	1.66253	0.438955	5.49703
PVP01_0207400	121.353	139.286	93.2692	104.292	114.55	1.05939	1.21594	0.814222	0.910449	20.135	0.175774	405.417	3.53921	139.286
PVP01_0207500	118.455	71.5158	97.7354	84.3774	93.0209	1.27342	0.768814	1.05068	0.90708	20.0524	0.215569	402.1	4.32268	118.455
PVP01_0207600	27.3101	12.5097	13.881	21.0984	18.6998	1.46045	0.668975	0.742307	1.12827	6.86607	0.367173	47.1429	2.52104	27.3101
PVP01_0207700	9.38376	9.80212	7.10186	12.6884	9.74404	0.963026	1.00596	0.728842	1.30217	2.29373	0.235398	5.26118	0.539939	12.6884
PVP01_0207800	651.886	819.02	511.262	734.385	679.138	0.959872	1.20597	0.75281	1.08135	131.078	0.193006	17181.4	25.2988	819.02
PVP01_0207900	9.66492	11.3968	8.61068	7.51153	9.29598	1.03969	1.22599	0.92628	0.80804	1.65363	0.177886	2.73449	0.294158	11.3968
PVP01_0208000	138.539	183.016	155.608	219.647	174.202	0.795276	1.05059	0.893259	1.26087	35.4049	0.20324	1253.51	7.19569	219.647
PVP01_0208100	13.7308	17.3995	14.0012	21.1495	16.5703	0.828642	1.05004	0.84496	1.27635	3.47945	0.209982	12.1066	0.73062	21.1495
PVP01_0208200	39.7813	36.8831	27.0609	46.4528	37.5445	1.05958	0.982383	0.720768	1.23727	8.05614	0.214576	64.9015	1.72865	46.4528
PVP01_0208300	19.6745	19.3831	17.6207	32.1843	22.2156	0.885614	0.872498	0.793166	1.44872	6.70742	0.301923	44.9894	2.02512	32.1843
PVP01_0208400	70.6731	53.1144	57.6032	39.6593	55.2625	1.27886	0.961129	1.04236	0.717653	12.7937	0.231509	163.68	2.96186	70.6731
PVP01_0208500	99.2617	90.1596	63.2013	90.3631	85.7464	1.15762	1.05147	0.737072	1.05384	15.6177	0.182138	243.912	2.84457	99.2617
PVP01_0208600	417.439	611.122	416.908	492.458	484.482	0.86162	1.26139	0.860524	1.01646	91.583	0.189033	8387.44	17.3122	611.122
PVP01_0208700	92.7973	85.7483	63.1586	109.471	87.7938	1.05699	0.976701	0.719397	1.24691	19.2008	0.218703	368.671	4.19928	109.471
PVP01_0208800	133.973	136.12	125.129	152.536	136.94	0.978337	0.994016	0.913754	1.11389	11.434	0.0834969	130.737	0.954705	152.536
PVP01_0208900	231.739	391.812	189.98	312.464	281.499	0.823233	1.39188	0.674888	1.11	89.4046	0.317602	7993.19	28.3951	391.812
PVP01_0209000	344.432	413.631	230.196	366.614	338.718	1.01687	1.22117	0.679609	1.08236	77.8884	0.22995	6066.61	17.9105	413.631
PVP01_0209100	42.9881	41.1601	52.4514	54.9033	47.8757	0.89791	0.859728	1.09557	1.14679	6.8145	0.142337	46.4374	0.969956	54.9033
PVP01_0209200	16.6142	20.3531	20.1496	21.7881	19.7263	0.842238	1.03178	1.02146	1.10452	2.19911	0.111481	4.83608	0.24516	21.7881
PVP01_0209300	21.5787	21.7657	19.4428	32.41	23.7993	0.906695	0.914552	0.816948	1.3618	5.83638	0.245233	34.0633	1.43127	32.41
PVP01_0209400	132.872	255.272	163.259	163.205	178.652	0.743748	1.42888	0.913838	0.913536	53.0471	0.29693	2814	15.7513	255.272
PVP01_0209500	108.972	142.484	121.804	147.934	130.298	0.836326	1.09352	0.934807	1.13535	18.1335	0.139169	328.824	2.52362	147.934
PVP01_0209600	55.6354	68.1169	75.4277	52.3673	62.8868	0.884691	1.08317	1.19942	0.832723	10.7683	0.171233	115.957	1.8439	75.4277
PVP01_0209700	53.9513	44.9984	61.7763	90.6297	62.8389	0.858565	0.716091	0.98309	1.44225	19.7546	0.314369	390.244	6.21022	90.6297
PVP01_0209800	864.917	983.467	753.639	973.231	893.813	0.967671	1.1003	0.843173	1.08885	107.748	0.120548	11609.6	12.9888	983.467
PVP01_0209900	8.44129	8.41218	10.696	4.50256	8.01301	1.05345	1.04982	1.33483	0.561906	2.57322	0.321131	6.62148	0.826342	10.696
PVP01_0210000	4.51321	5.6432	9.37412	10.971	7.62538	0.591867	0.740055	1.22933	1.43875	3.04773	0.399682	9.28863	1.21812	10.971
PVP01_0210100	2.2038	3.28264	1.53479	2.95315	2.4936	0.883784	1.31643	0.615493	1.18429	0.782532	0.313817	0.612357	0.245572	3.28264
PVP01_0210200	39.7974	35.6778	22.362	38.2533	34.0226	1.16973	1.04865	0.657269	1.12435	7.95731	0.233883	63.3188	1.86108	39.7974
PVP01_0210300	57.3319	35.8648	31.8045	46.9232	42.9811	1.33389	0.834432	0.739965	1.09172	11.5043	0.267658	132.348	3.07921	57.3319
PVP01_0210400	65.0653	81.9425	56.8577	84.5141	72.0949	0.902495	1.13659	0.788651	1.17226	13.3267	0.184849	177.6	2.46342	84.5141
PVP01_0210500	433.291	445.621	665.995	322.885	466.948	0.927921	0.954327	1.42627	0.69148	143.714	0.307774	20653.8	44.2315	665.995
PVP01_0210600	26.7293	20.5976	16.276	20.7761	21.0947	1.26711	0.976433	0.771566	0.984894	4.29407	0.203561	18.4391	0.874107	26.7293
PVP01_0210700	11.4019	8.24029	12.2316	10.8038	10.6694	1.06865	0.772329	1.14642	1.0126	1.72198	0.161394	2.96522	0.277918	12.2316
PVP01_0210800	48.6043	51.8856	41.7258	52.5558	48.6929	0.998181	1.06557	0.856918	1.07933	4.95526	0.101766	24.5546	0.504274	52.5558
PVP01_0210900	29.7823	35.3484	40.5033	28.994	33.657	0.884877	1.05025	1.20341	0.861455	5.36934	0.159531	28.8298	0.856578	40.5033
PVP01_0211000	36.5082	29.5805	50.0442	55.2772	42.8525	0.85195	0.690286	1.16782	1.28994	11.8672	0.276931	140.83	3.28639	55.2772
PVP01_0211100	7.78404	10.389	9.59298	14.8336	10.6499	0.730902	0.975502	0.900757	1.39284	2.99453	0.281179	8.96722	0.842	14.8336
PVP01_0211200	35.9973	21.4442	32.6503	23.1771	28.3172	1.27122	0.757285	1.15302	0.818481	7.10442	0.250887	50.4728	1.78241	35.9973
PVP01_0211300	191.049	202.686	175.744	152.368	180.462	1.05867	1.12315	0.973857	0.844323	21.7372	0.120453	472.508	2.61833	202.686
PVP01_0211400	14.2747	17.0925	12.3728	21.3735	16.2784	0.876912	1.05001	0.760076	1.313	3.91115	0.240267	15.2971	0.93972	21.3735
PVP01_0211500	116.114	58.395	35.9024	42.2001	63.1529	1.83862	0.924661	0.5685	0.668221	36.5565	0.578857	1336.38	21.161	116.114
PVP01_0211600	17.1685	11.8939	11.0782	18.1965	14.5843	1.17719	0.815529	0.759599	1.24768	3.61741	0.248035	13.0857	0.897246	18.1965
PVP01_0211700	55.6468	40.6269	43.3191	44.2099	45.9507	1.21101	0.884142	0.94273	0.962116	6.64111	0.144527	44.1043	0.959818	55.6468
PVP01_0211800	153.455	105.841	54.2052	97.899	102.85	1.49203	1.02908	0.527031	0.951861	40.6638	0.39537	1653.55	16.0773	153.455
PVP01_0211900	18.2416	16.6761	15.6398	15.7348	16.5731	1.10068	1.00622	0.943687	0.949419	1.20669	0.0728102	1.4561	0.0878593	18.2416
PVP01_0212000	43.7384	44.8481	29.7589	47.1819	41.3818	1.05695	1.08376	0.71913	1.14016	7.88039	0.190431	62.1006	1.50067	47.1819
PVP01_0212100	28.1796	24.872	21.2638	28.7389	25.7636	1.09378	0.965394	0.825344	1.11549	3.45121	0.133957	11.9109	0.462314	28.7389
PVP01_0212200	74.6285	58.6241	49.8786	70.1189	63.3125	1.17873	0.925948	0.787816	1.1075	11.2076	0.17702	125.61	1.98397	74.6285
PVP01_0212300	49.0136	29.2153	60.5563	63.1336	50.4797	0.970957	0.578753	1.19962	1.25067	15.4487	0.306037	238.661	4.72786	63.1336
PVP01_0212400	162.896	89.6199	62.7787	105.843	105.284	1.5472	0.851217	0.596277	1.00531	42.3144	0.401905	1790.51	17.0064	162.896
PVP01_0212500	185.101	119.366	57.5805	95.3066	114.339	1.61889	1.04397	0.503597	0.833548	53.5919	0.468713	2872.1	25.1192	185.101
PVP01_0212600	25.5032	19.534	13.2077	21.1741	19.8547	1.28449	0.983845	0.665216	1.06645	5.09679	0.256704	25.9773	1.30837	25.5032
PVP01_0212700	56.987	60.2745	41.7628	71.0175	57.5105	0.990898	1.04806	0.726178	1.23486	12.0878	0.210184	146.114	2.54066	71.0175
PVP01_0212800	32.5776	28.0779	21.1589	41.0396	30.7135	1.06069	0.914188	0.688912	1.33621	8.33347	0.271329	69.4467	2.26111	41.0396
PVP01_0212900	9.40563	10.986	18.6081	15.6911	13.6727	0.687913	0.803499	1.36097	1.14762	4.23707	0.309893	17.9528	1.31304	18.6081
PVP01_0213000	10.7022	4.49035	4.72344	8.15426	7.01756	1.52506	0.639873	0.673088	1.16198	2.97313	0.423669	8.83948	1.25962	10.7022
PVP01_0213100	157.952	93.5703	54.6929	84.756	97.7428	1.616	0.957311	0.559559	0.867133	43.4531	0.444565	1888.17	19.3177	157.952
PVP01_0213200	19.5696	14.1343	9.99432	21.7511	16.3623	1.19602	0.863832	0.610813	1.32934	5.31793	0.32501	28.2804	1.72838	21.7511
PVP01_0213300	17.3596	18.4295	14.367	18.3312	17.1218	1.01389	1.07637	0.839104	1.07063	1.89896	0.110909	3.60607	0.210612	18.4295
PVP01_0213400	16.1035	11.3227	16.512	17.2015	15.2849	1.05355	0.740776	1.08028	1.12539	2.68007	0.17534	7.18275	0.469924	17.2015
PVP01_0213500	77.7989	37.9913	30.1286	36.1606	45.5199	1.70912	0.83461	0.661878	0.794392	21.78	0.478472	474.367	10.4211	77.7989
PVP01_0213600	64.631	36.3086	93.6743	24.8883	54.8756	1.17777	0.661654	1.70703	0.453541	30.7922	0.561128	948.16	17.2784	93.6743
PVP01_0213700	205.901	148.201	125.177	144.395	155.918	1.32057	0.950503	0.802836	0.926093	34.8121	0.223271	1211.88	7.77252	205.901
PVP01_0213800	22.9179	13.6724	13.094	17.9853	16.9174	1.35469	0.808186	0.773996	1.06312	4.55686	0.269359	20.7649	1.22743	22.9179
PVP01_0213900	32.3861	35.8769	45.5641	41.076	38.7258	0.836293	0.926435	1.17658	1.06069	5.79062	0.149529	33.5313	0.865864	45.5641
PVP01_0214000	67.5343	45.4401	54.9819	62.2437	57.55	1.17349	0.789576	0.955376	1.08156	9.57361	0.166353	91.654	1.5926	67.5343
PVP01_0214100	22.7193	15.5551	15.2045	23.2453	19.181	1.18447	0.810962	0.792683	1.21189	4.39689	0.229231	19.3326	1.0079	23.2453
PVP01_0214200	24.3308	27.4036	46.3492	25.1329	30.8041	0.789855	0.889608	1.50464	0.815894	10.4448	0.33907	109.093	3.54151	46.3492
PVP01_0214300	95.0396	51.3146	72.9473	71.9661	72.8169	1.30519	0.704707	1.00179	0.988316	17.86	0.245273	318.979	4.38057	95.0396
PVP01_0214400	258.449	304.314	290.852	284.165	284.445	0.908608	1.06985	1.02252	0.999016	19.2501	0.0676759	370.566	1.30277	304.314
PVP01_0214500	21.1766	13.0537	14.5284	13.3742	15.5332	1.36331	0.840373	0.935311	0.861006	3.81518	0.245614	14.5556	0.937062	21.1766
PVP01_0214600	57.3511	26.3079	40.4483	31.7871	38.9736	1.47154	0.675018	1.03784	0.815606	13.5643	0.348039	183.991	4.72091	57.3511
PVP01_0214700	61.0275	51.793	40.2738	44.2395	49.3334	1.23704	1.04986	0.816359	0.896745	9.14377	0.185346	83.6086	1.69476	61.0275
PVP01_0214800	55.9349	41.534	51.045	50.4767	49.7476	1.12437	0.834894	1.02608	1.01465	5.99891	0.120587	35.9869	0.723389	55.9349
PVP01_0214900	19.2777	23.1531	18.2903	31.5101	23.0578	0.83606	1.00413	0.793237	1.36657	6.013	0.26078	36.1562	1.56807	31.5101
PVP01_0215000	74.6821	44.5703	35.5257	48.8725	50.9126	1.46687	0.875427	0.697777	0.959928	16.7942	0.329862	282.044	5.53977	74.6821
PVP01_0215100	37.2562	34.7167	33.0463	34.464	34.8708	1.06841	0.995581	0.947678	0.988334	1.75197	0.0502417	3.06939	0.0880217	37.2562
PVP01_0215200	84.9469	87.3673	94.2327	87.4843	88.5078	0.959767	0.987114	1.06468	0.988436	3.99177	0.0451008	15.9343	0.180032	94.2327
PVP01_0215300	119.032	62.4592	58.2166	75.3794	78.7718	1.5111	0.792913	0.739054	0.956934	27.8149	0.353108	773.67	9.82166	119.032
PVP01_0215400	67.6077	105.676	105.151	92.1476	92.6456	0.729746	1.14065	1.13498	0.994625	17.8262	0.192413	317.774	3.42999	105.676
PVP01_0215500	40.352	28.6319	67.562	36.3469	43.2232	0.933573	0.66242	1.5631	0.840912	16.9392	0.391901	286.937	6.63849	67.562
PVP01_0215600	10.1347	9.8669	18.0063	16.3069	13.5787	0.746367	0.726645	1.32607	1.20092	4.19068	0.308621	17.5618	1.29333	18.0063
PVP01_0215700	8.16841	7.30947	3.6251	6.44947	6.38811	1.27869	1.14423	0.567476	1.0096	1.97116	0.308566	3.88545	0.608232	8.16841
PVP01_0215800	3.14883	4.54749	3.74119	5.60409	4.2604	0.739093	1.06739	0.878131	1.31539	1.0635	0.249624	1.13103	0.265475	5.60409
PVP01_0215900	38.5668	23.9103	24.5187	21.7824	27.1945	1.41818	0.879231	0.901603	0.800984	7.67172	0.282105	58.8553	2.16423	38.5668
PVP01_0216000	60.4761	28.7238	91.9305	22.6645	50.9487	1.187	0.563779	1.80437	0.444849	31.9595	0.627287	1021.41	20.0477	91.9305
PVP01_0216100	188.457	178.245	302.192	136.172	201.267	0.936356	0.885617	1.50145	0.676576	70.9867	0.3527	5039.11	25.037	302.192
PVP01_0216200	97.5299	60.8535	77.1602	76.5542	78.0245	1.24999	0.779929	0.988923	0.981157	15.0357	0.192704	226.071	2.89744	97.5299
PVP01_0216300	0	0.9262	1.12748	0	0.51342	0	1.80398	2.19602	0	0.598514	1.16574	0.358219	0.697712	1.12748
PVP01_0216400	0	0.939064	0.762094	1.45506	0.789054	0	1.19011	0.965832	1.84406	0.602605	0.763706	0.363133	0.460213	1.45506
PVP01_0216500	16.9834	12.2372	34.6515	9.20782	18.27	0.92958	0.669798	1.89664	0.503986	11.3802	0.622891	129.509	7.08862	34.6515
PVP01_0216600	53.7234	60.0861	96.6723	70.2991	70.1952	0.765343	0.855986	1.37719	1.00148	18.9258	0.269617	358.187	5.10273	96.6723
PVP01_0216700	1296.63	1482.41	1379.77	1526.09	1421.22	0.912333	1.04305	0.970832	1.07378	103.252	0.0726497	10660.9	7.50121	1526.09
PVP01_0216800	136.743	106.429	97.4487	82.2727	105.723	1.2934	1.00667	0.921733	0.778189	22.9573	0.217145	527.04	4.98508	136.743
PVP01_0216900	275.044	129.987	197.86	170.462	193.338	1.42261	0.672329	1.02339	0.881678	61.1909	0.316497	3744.33	19.3667	275.044
PVP01_0217000	32.2272	28.7474	35.1034	15.4078	27.8714	1.15628	1.03143	1.25948	0.552817	8.706	0.312363	75.7945	2.71943	35.1034
PVP01_0217100	56.0327	32.0253	39.734	28.5744	39.0916	1.43337	0.819237	1.01643	0.73096	12.2196	0.31259	149.319	3.81973	56.0327
PVP01_0217200	155.798	96.7527	89.3647	73.6303	103.886	1.4997	0.931331	0.860215	0.708758	35.9259	0.345819	1290.67	12.4239	155.798
PVP01_0217300	0.75462	0.611627	0.706943	0.51693	0.64753	1.16538	0.944554	1.09175	0.798311	0.105425	0.162812	0.0111145	0.0171645	0.75462
PVP01_0217400	1.01898	0.494651	0.965947	0.359275	0.709713	1.43576	0.696973	1.36104	0.506226	0.331844	0.467574	0.11012	0.155161	1.01898
PVP01_0217500	0	0	0	0	0	#DIV/0!	#DIV/0!	#DIV/0!	#DIV/0!	0	#DIV/0!	0	#DIV/0!	0
PVP01_0217600	0	0	0	0.0295945	0.00739862	0	0	0	4	0.0147972	2	0.000218959	0.0295945	0.0295945
PVP01_0217700	0.0941726	0.194289	0	0	0.0721154	1.30586	2.69414	0	0	0.0927616	1.28629	0.00860472	0.119319	0.194289
PVP01_0217800	0.0291307	0.1202	0.024387	0.093124	0.0667104	0.436674	1.80182	0.365565	1.39594	0.0474774	0.711694	0.00225411	0.0337894	0.1202
PVP01_0217900	0	0.0347802	0.0564514	0	0.0228079	0	1.52492	2.47508	0	0.0277826	1.21811	0.000771874	0.0338424	0.0564514
PVP01_0218000	0.576267	0	0	0	0.144067	4	0	0	0	0.288133	2	0.0830209	0.576267	0.576267
PVP01_0218100	0.150936	0	0	0	0.037734	4	0	0	0	0.075468	2	0.00569542	0.150936	0.150936
PVP01_0218200	0.154731	0.0638457	0	0	0.0546442	2.83161	1.16839	0	0	0.0731984	1.33955	0.005358	0.0980526	0.154731
PVP01_0218300	0.0550329	0.340618	0	0	0.0989127	0.556378	3.44362	0	0	0.163212	1.65006	0.0266381	0.269309	0.340618
PVP01_0218400	2.57888	2.5407	0.0485153	0.347363	1.37886	1.87029	1.8426	0.035185	0.25192	1.36915	0.992955	1.87457	1.35951	2.57888
PVP01_0218600	0	0	0	0	0	#DIV/0!	#DIV/0!	#DIV/0!	#DIV/0!	0	#DIV/0!	0	#DIV/0!	0
PVP01_0218700	0	0	0	0	0	#DIV/0!	#DIV/0!	#DIV/0!	#DIV/0!	0	#DIV/0!	0	#DIV/0!	0
PVP01_0218800	0	0	0	0	0	#DIV/0!	#DIV/0!	#DIV/0!	#DIV/0!	0	#DIV/0!	0	#DIV/0!	0
PVP01_0218900	0.0367812	0	0	0.0587904	0.0238929	1.53942	0	0	2.46058	0.0290154	1.2144	0.000841895	0.0352362	0.0587904
PVP01_0219000	0	0	0	0	0	#DIV/0!	#DIV/0!	#DIV/0!	#DIV/0!	0	#DIV/0!	0	#DIV/0!	0
PVP01_0219100	0	0	0	0	0	#DIV/0!	#DIV/0!	#DIV/0!	#DIV/0!	0	#DIV/0!	0	#DIV/0!	0
PVP01_0219200	0	0	0	0.0676774	0.0169193	0	0	0	4	0.0338387	2	0.00114506	0.0676774	0.0676774
PVP01_0219300	0.0372834	0.26922	0.0624241	0	0.0922319	0.404236	2.91895	0.676817	0	0.120747	1.30917	0.0145798	0.158078	0.26922
PVP01_0219400	0.553115	0.142643	0.115761	0.110511	0.230508	2.39955	0.618822	0.502201	0.479425	0.215532	0.935031	0.0464539	0.201529	0.553115
PVP01_0219500	0.83816	0.634049	0.0233891	0.0446567	0.385064	2.17668	1.64661	0.0607409	0.115972	0.413914	1.07492	0.171325	0.444927	0.83816
PVP01_0219600	0	0	0	0	0	#DIV/0!	#DIV/0!	#DIV/0!	#DIV/0!	0	#DIV/0!	0	#DIV/0!	0
PVP01_0219700	0.214798	0.379846	0.744969	0.809277	0.537222	0.399831	0.707055	1.3867	1.50641	0.286297	0.53292	0.0819657	0.152573	0.809277
PVP01_0219800	0.574949	0	0	0	0.143737	4	0	0	0	0.287475	2	0.0826416	0.574949	0.574949
PVP01_0219900	0	0	0	0	0	#DIV/0!	#DIV/0!	#DIV/0!	#DIV/0!	0	#DIV/0!	0	#DIV/0!	0
PVP01_0220000	0.16458	0.106109	0	0.0164414	0.0717826	2.29276	1.4782	0	0.229044	0.0774705	1.07924	0.00600168	0.0836092	0.16458
PVP01_0220100	2.19947	1.84031	0.531932	1.34764	1.47984	1.48629	1.24359	0.359453	0.910667	0.721991	0.487885	0.521271	0.352249	2.19947
PVP01_0220200	0.388295	0.0801098	0.227545	0.0620643	0.189504	2.04901	0.422735	1.20074	0.32751	0.151847	0.801291	0.0230576	0.121674	0.388295
PVP01_0220300	0	0.198278	0	0.0512046	0.0623706	0	3.17903	0	0.820973	0.0937651	1.50335	0.00879189	0.140962	0.198278
PVP01_0220500	0.108697	0	0	0	0.0271743	4	0	0	0	0.0543485	2	0.00295376	0.108697	0.108697
PVP01_0220600	0	1.84532	0	0	0.46133	0	4	0	0	0.92266	2	0.851301	1.84532	1.84532
PVP01_0220700	0.0635118	0.0327581	0.478524	0	0.143698	0.44198	0.227964	3.33006	0	0.224718	1.56382	0.0504984	0.351419	0.478524
PVP01_0220800	0	0.351305	0.0438616	0	0.0987916	0	3.55602	0.443981	0	0.169607	1.71682	0.0287666	0.291185	0.351305
PVP01_0220900	0	0.0537889	0	0.104181	0.0394925	0	1.362	0	2.638	0.0500277	1.26676	0.00250277	0.0633733	0.104181
PVP01_0221000	0	0	0	0	0	#DIV/0!	#DIV/0!	#DIV/0!	#DIV/0!	0	#DIV/0!	0	#DIV/0!	0
PVP01_0221100	0.0298471	0	0.0249867	3.33949	0.848581	0.035173	0	0.0294453	3.93538	1.66066	1.95698	2.75778	3.24988	3.33949
PVP01_0221200	0	0	0	0	0	#DIV/0!	#DIV/0!	#DIV/0!	#DIV/0!	0	#DIV/0!	0	#DIV/0!	0
PVP01_0221300	0.0318485	0	0	0.152718	0.0461416	0.690234	0	0	3.30977	0.0726198	1.57385	0.00527364	0.114292	0.152718
PVP01_0221600	0.558339	0	0.690966	3.99657	1.31147	0.425736	0	0.526864	3.0474	1.81493	1.38389	3.29398	2.51167	3.99657
PVP01_0300100	0.170688	0.176075	0.250062	0.102309	0.174784	0.976568	1.00739	1.4307	0.585347	0.0603817	0.345466	0.00364595	0.0208598	0.250062
PVP01_0300200	26.057	24.1284	39.4586	52.3823	35.5066	0.733864	0.679547	1.1113	1.47528	13.155	0.370496	173.055	4.87389	52.3823
PVP01_0300300	4.17061	0.436774	2.87115	4.95737	3.10898	1.34147	0.140488	0.923503	1.59453	1.97829	0.636314	3.91362	1.25881	4.95737
PVP01_0300400	0	0	0.407456	0	0.101864	0	0	4	0	0.203728	2	0.0415051	0.407456	0.407456
PVP01_0300500	0.692942	0.0420477	0.170618	0	0.226402	3.06067	0.185721	0.753607	0	0.319383	1.41069	0.102005	0.450549	0.692942
PVP01_0300600	0.623455	0.559244	1.13463	0.389943	0.676818	0.921156	0.826284	1.67642	0.576142	0.320708	0.473846	0.102853	0.151966	1.13463
PVP01_0300700	3635.15	2764.72	3097.2	3364.47	3215.38	1.13055	0.859841	0.963244	1.04637	372.154	0.115742	138499	43.0737	3635.15
PVP01_0300800	101.057	54.3927	89.8033	90.2653	83.8796	1.20479	0.648462	1.07062	1.07613	20.3339	0.242418	413.469	4.92932	101.057
PVP01_0300900	3.24895	1.11716	1.45849	2.40838	2.05825	1.5785	0.542773	0.708609	1.17011	0.963625	0.468178	0.928573	0.451148	3.24895
PVP01_0301000	0.496546	0.102443	0	0.0396835	0.159668	3.10986	0.6416	0	0.248537	0.228511	1.43116	0.0522172	0.327036	0.496546
PVP01_0301100	0	0	0	0	0	#DIV/0!	#DIV/0!	#DIV/0!	#DIV/0!	0	#DIV/0!	0	#DIV/0!	0
PVP01_0301300	0.0197541	0.224153	0.363821	0	0.151932	0.130019	1.47535	2.39463	0	0.173846	1.14423	0.0302224	0.19892	0.363821
PVP01_0301400	0.0382405	0.28928	0.19208	0.183369	0.175742	0.217594	1.64605	1.09296	1.0434	0.103477	0.588801	0.0107075	0.0609275	0.28928
PVP01_0301500	25.5059	13.0024	19.6144	10.6266	17.1873	1.48399	0.756511	1.14121	0.618281	6.72424	0.391232	45.2154	2.63074	25.5059
PVP01_0301600	0.660727	0.454386	0.368755	0.140813	0.40617	1.62672	1.11871	0.907883	0.346685	0.215204	0.529837	0.0463128	0.114023	0.660727
PVP01_0301700	0	0	0	0	0	#DIV/0!	#DIV/0!	#DIV/0!	#DIV/0!	0	#DIV/0!	0	#DIV/0!	0
PVP01_0301800	0	0	0	0	0	#DIV/0!	#DIV/0!	#DIV/0!	#DIV/0!	0	#DIV/0!	0	#DIV/0!	0
PVP01_0301900	0.339858	1.40234	0.650321	0.69843	0.772737	0.439811	1.81477	0.841581	0.903839	0.44881	0.580806	0.20143	0.260671	1.40234
PVP01_0302100	6.31545	5.06214	17.3615	1.56874	7.57696	0.833507	0.668097	2.29136	0.207041	6.82524	0.900789	46.5839	6.1481	17.3615
PVP01_0302200	0	0	0	0	0	#DIV/0!	#DIV/0!	#DIV/0!	#DIV/0!	0	#DIV/0!	0	#DIV/0!	0
PVP01_0302300	22.3514	17.2493	19.9601	22.3772	20.4845	1.09114	0.842066	0.9744	1.0924	2.43647	0.118942	5.93638	0.289799	22.3772
PVP01_0302400	86.4122	39.3664	38.5833	38.4459	50.7019	1.70432	0.776428	0.760983	0.758273	23.8103	0.469613	566.93	11.1816	86.4122
PVP01_0302500	7.33156	14.2939	7.30383	5.44916	8.59461	0.853041	1.66312	0.849815	0.63402	3.90031	0.453808	15.2124	1.76999	14.2939
PVP01_0302600	9.87789	6.16788	6.21682	9.85848	8.03027	1.23008	0.768079	0.774173	1.22767	2.12235	0.264294	4.50438	0.560926	9.87789
PVP01_0302700	49.215	50.416	72.3275	47.4032	54.8404	0.897422	0.919322	1.31887	0.864384	11.7236	0.213777	137.444	2.50625	72.3275
PVP01_0302800	6.6494	6.18086	10.5215	11.9909	8.83566	0.752564	0.699535	1.1908	1.3571	2.86504	0.324258	8.20843	0.929011	11.9909
PVP01_0302900	33.1672	21.4067	37.3915	36.7756	32.1852	1.03051	0.665109	1.16176	1.14262	7.42334	0.230644	55.1059	1.71215	37.3915
PVP01_0303000	29.1558	25.755	28.1039	25.288	27.0757	1.07683	0.951223	1.03798	0.933975	1.85509	0.0685152	3.44138	0.127102	29.1558
PVP01_0303100	57.2253	79.3228	64.9536	75.0229	69.1312	0.827779	1.14742	0.939571	1.08523	9.96299	0.144117	99.2612	1.43584	79.3228
PVP01_0303200	103.816	126.96	144.137	111.294	121.552	0.854089	1.04449	1.18581	0.91561	17.8804	0.147101	319.707	2.63021	144.137
PVP01_0303300	127.561	168.21	133.748	140.686	142.551	0.894843	1.18	0.938245	0.986915	17.9263	0.125753	321.352	2.25429	168.21
PVP01_0303400	3.8077	2.51371	4.56741	3.85555	3.68609	1.03299	0.681944	1.23909	1.04597	0.855318	0.232039	0.731568	0.198467	4.56741
PVP01_0303500	24.6871	28.1401	22.3203	25.5006	25.162	0.981125	1.11836	0.887063	1.01346	2.40031	0.0953943	5.76151	0.228976	28.1401
PVP01_0303600	91.847	75.5647	61.7945	73.1092	75.5789	1.21525	0.999813	0.817616	0.967324	12.393	0.163975	153.587	2.03214	91.847
PVP01_0303700	17.4352	16.7122	21.1061	10.1608	16.3536	1.06614	1.02193	1.29061	0.62132	4.55469	0.278513	20.7452	1.26854	21.1061
PVP01_0303800	0.179082	0	0.543461	0.178901	0.225361	0.794645	0	2.41151	0.793842	0.228236	1.01276	0.0520918	0.231148	0.543461
PVP01_0304000	3.68798	2.5898	8.70976	5.31671	5.07606	0.726543	0.510199	1.71585	1.04741	2.66895	0.525792	7.12331	1.40331	8.70976
PVP01_0304100	192.38	281.025	231.349	229.027	233.445	0.82409	1.20382	0.99102	0.981074	36.3964	0.15591	1324.7	5.67457	281.025
PVP01_0304200	3.28567	2.25375	3.4312	2.28749	2.81453	1.1674	0.800756	1.2191	0.812744	0.631005	0.224196	0.398167	0.141468	3.4312
PVP01_0304300	590.748	878.642	738.523	743.035	737.737	0.800757	1.191	1.00107	1.00718	117.599	0.159405	13829.6	18.7459	878.642
PVP01_0304400	17.371	15.415	18.0071	18.8284	17.4054	0.998025	0.885646	1.03457	1.08176	1.45486	0.0835868	2.11662	0.121607	18.8284
PVP01_0304500	165.312	172.878	104.644	145.747	147.145	1.12346	1.17488	0.711161	0.990497	30.5533	0.207641	933.506	6.34411	172.878
PVP01_0304600	160.212	204.587	264.49	192.463	205.438	0.779856	0.995858	1.28744	0.936842	43.5951	0.212206	1900.53	9.25114	264.49
PVP01_0304700	28.6192	23.7852	21.6544	34.2182	27.0692	1.05726	0.87868	0.799963	1.2641	5.58616	0.206365	31.2051	1.15279	34.2182
PVP01_0304800	78.3604	62.8853	44.0327	75.621	65.2249	1.20139	0.964131	0.675091	1.15939	15.6546	0.24001	245.068	3.75728	78.3604
PVP01_0304900	27.1887	25.9432	18.6561	18.5084	22.5741	1.20442	1.14925	0.826438	0.819895	4.63774	0.205445	21.5087	0.952803	27.1887
PVP01_0305000	166.073	102.596	84.1873	101.283	113.535	1.46275	0.903652	0.741511	0.892088	36.0153	0.317218	1297.1	11.4247	166.073
PVP01_0305100	33.6184	38.9853	37.8795	40.1447	37.657	0.892754	1.03527	1.00591	1.06606	2.8468	0.0755982	8.10428	0.215213	40.1447
PVP01_0305200	58.5736	36.8113	48.4257	50.5531	48.5909	1.20544	0.757576	0.9966	1.04038	8.98686	0.184949	80.7636	1.66211	58.5736
PVP01_0305300	200.038	277.938	274.124	250.874	250.744	0.797779	1.10846	1.09324	1.00052	35.8574	0.143004	1285.75	5.12775	277.938
PVP01_0305400	274.614	266.491	245.964	209.301	249.092	1.10246	1.06985	0.98744	0.840254	29.1388	0.11698	849.069	3.40865	274.614
PVP01_0305500	96.2638	94.3845	66.898	100.108	89.4136	1.07661	1.05559	0.748186	1.11961	15.1982	0.169977	230.986	2.58334	100.108
PVP01_0305600	2014.9	2341.59	1623.49	2756.14	2184.03	0.922561	1.07214	0.743346	1.26195	481.299	0.220372	231648	106.065	2756.14
PVP01_0305700	66.1234	54.4657	46.1067	80.0285	61.6811	1.07202	0.883021	0.747502	1.29746	14.7308	0.238821	216.995	3.51802	80.0285
PVP01_0305800	95.714	63.7191	94.2984	71.933	81.4161	1.17561	0.782635	1.15823	0.883523	16.0572	0.197223	257.832	3.16684	95.714
PVP01_0305900	50.3258	27.0451	52.5372	37.2095	41.7794	1.20456	0.647331	1.25749	0.890618	11.9269	0.285474	142.252	3.40483	52.5372
PVP01_0306000	204.368	263.283	196.897	254.359	229.727	0.889613	1.14607	0.857092	1.10722	33.9295	0.147695	1151.21	5.01121	263.283
PVP01_0306100	26.0496	20.0159	22.2873	32.4184	25.1928	1.03401	0.794509	0.884669	1.28681	5.42173	0.21521	29.3952	1.16681	32.4184
PVP01_0306200	3.94964	3.65079	12.4398	8.19109	7.05783	0.559611	0.517268	1.76255	1.16057	4.14402	0.587152	17.1729	2.43317	12.4398
PVP01_0306300	21.9023	17.4205	14.2056	17.6557	17.796	1.23074	0.978898	0.798246	0.992115	3.15771	0.177439	9.97112	0.5603	21.9023
PVP01_0306400	16.42	8.2241	10.3948	12.3364	11.8438	1.38638	0.694379	0.877656	1.04159	3.48263	0.294046	12.1287	1.02405	16.42
PVP01_0306500	109.127	84.1363	64.2055	90.8321	87.0752	1.25325	0.966248	0.737357	1.04315	18.5477	0.213008	344.019	3.95082	109.127
PVP01_0306600	28.8639	45.0022	33.9986	44.9313	38.199	0.755619	1.1781	0.890039	1.17624	8.09104	0.211813	65.4649	1.71379	45.0022
PVP01_0306700	10.8238	14.9906	14.0953	10.893	12.7007	0.852222	1.1803	1.10981	0.857671	2.15863	0.169962	4.65969	0.366886	14.9906
PVP01_0306800	23.6831	46.8793	29.9797	45.4163	36.4896	0.649037	1.28473	0.821596	1.24464	11.4603	0.314071	131.339	3.59936	46.8793
PVP01_0306900	0.904837	1.0209	2.49341	1.72498	1.53603	0.589074	0.664635	1.62328	1.12301	0.733949	0.477821	0.538681	0.350696	2.49341
PVP01_0307000	60.0931	75.1906	52.5554	87.6196	68.8647	0.872626	1.09186	0.763169	1.27234	15.6493	0.227246	244.899	3.55624	87.6196
PVP01_0307100	176.76	209.071	175.656	211.694	193.295	0.914456	1.08161	0.908745	1.09518	19.7648	0.102252	390.649	2.02099	211.694
PVP01_0307200	65.4662	38.9986	59.0194	68.5353	58.0049	1.12863	0.672333	1.01749	1.18154	13.2769	0.228893	176.276	3.03899	68.5353
PVP01_0307300	33.3963	15.7763	37.5212	11.2248	24.4796	1.36425	0.644466	1.53275	0.458536	12.9232	0.527916	167.009	6.82237	37.5212
PVP01_0307400	25.9098	19.4723	22.0217	28.8051	24.0522	1.07723	0.809584	0.915578	1.19761	4.12873	0.171657	17.0464	0.708724	28.8051
PVP01_0307500	19.3976	22.2867	37.2069	40.3033	29.7986	0.650956	0.74791	1.24861	1.35252	10.4856	0.351881	109.947	3.68967	40.3033
PVP01_0307600	132.461	117.137	106.599	112.488	117.171	1.13049	0.999708	0.909771	0.960031	11.0677	0.0944576	122.494	1.04543	132.461
PVP01_0307700	12.3388	12.6325	13.242	18.0539	14.0668	0.877158	0.898037	0.941365	1.28344	2.68455	0.190843	7.20682	0.512328	18.0539
PVP01_0307800	189.947	149.533	188.24	236.698	191.105	0.993943	0.782467	0.985011	1.23858	35.6675	0.186638	1272.17	6.65692	236.698
PVP01_0307900	1.01797	0.779103	2.30919	1.11098	1.30431	0.780466	0.597329	1.77043	0.851776	0.684347	0.524681	0.468331	0.359064	2.30919
PVP01_0308000	2.53686	2.65697	8.76589	6.94086	5.22515	0.48551	0.508497	1.67764	1.32836	3.12532	0.598132	9.76765	1.86935	8.76589
PVP01_0308100	5.52516	4.00595	9.83234	4.59228	5.98893	0.922562	0.668892	1.64175	0.766794	2.63753	0.440401	6.95657	1.16157	9.83234
PVP01_0308200	101.803	51.181	54.3779	65.5955	68.2394	1.49185	0.750022	0.79687	0.961256	23.2138	0.340181	538.879	7.89689	101.803
PVP01_0308300	15.7566	11.2849	10.408	15.9184	13.342	1.18098	0.845819	0.780094	1.19311	2.90449	0.217695	8.43605	0.632294	15.9184
PVP01_0308400	119.518	141.912	97.4354	165.151	131.004	0.912323	1.08326	0.743758	1.26066	29.1192	0.222277	847.927	6.47252	165.151
PVP01_0308500	95.0171	118.615	72.4112	109.479	98.8806	0.960928	1.19958	0.73231	1.10718	20.1439	0.203719	405.776	4.1037	118.615
PVP01_0308600	12.2632	14.4665	5.40819	9.11685	10.3137	1.18902	1.40265	0.52437	0.883957	3.93881	0.381902	15.5143	1.50424	14.4665
PVP01_0308700	34.3182	32.142	23.0457	27.7223	29.3071	1.17099	1.09673	0.786353	0.945926	4.99548	0.170453	24.9548	0.851496	34.3182
PVP01_0308800	39.8454	22.0868	28.6014	36.2311	31.6912	1.2573	0.696939	0.902504	1.14326	7.93501	0.250385	62.9643	1.98681	39.8454
PVP01_0308900	84.4938	71.5597	58.6666	89.2914	76.0029	1.11172	0.941539	0.7719	1.17484	13.7716	0.181198	189.656	2.49538	89.2914
PVP01_0309000	51.6257	38.8401	48.8359	64.7909	51.0232	1.01181	0.761225	0.957132	1.26983	10.6946	0.209603	114.375	2.24163	64.7909
PVP01_0309100	761.3	1242.4	940.473	1157.62	1025.45	0.742407	1.21157	0.917134	1.12889	217.204	0.211814	47177.5	46.0067	1242.4
PVP01_0309200	39.0632	54.1987	83.0554	61.9752	59.5731	0.655718	0.909784	1.39418	1.04032	18.3187	0.3075	335.576	5.63301	83.0554
PVP01_0309300	59.3163	55.6387	46.6158	51.1481	53.1797	1.11539	1.04624	0.876571	0.961797	5.50505	0.103518	30.3056	0.569871	59.3163
PVP01_0309400	2.39796	7.00863	5.35325	0.958212	3.92951	0.610244	1.78359	1.36232	0.24385	2.74968	0.699752	7.56076	1.9241	7.00863
PVP01_0309500	0	0.9262	0	0	0.23155	0	4	0	0	0.4631	2	0.214462	0.9262	0.9262
PVP01_0309600	46.1236	35.8853	43.5496	37.1453	40.676	1.13393	0.882224	1.07065	0.913201	4.94471	0.121564	24.4502	0.601097	46.1236
PVP01_0309700	16.2777	17.1426	14.7928	13.7015	15.4786	1.05162	1.1075	0.955691	0.885187	1.53143	0.0989384	2.34529	0.151518	17.1426
PVP01_0309800	106.165	96.0581	170.073	157.655	132.488	0.801319	0.725034	1.28369	1.18996	36.8151	0.277875	1355.35	10.23	170.073
PVP01_0309900	101.39	89.4265	197.529	84.6874	118.258	0.857361	0.756197	1.67032	0.716123	53.3125	0.450814	2842.22	24.034	197.529
PVP01_0310000	57.8184	55.1584	59.681	53.4224	56.5201	1.02297	0.975909	1.05593	0.945194	2.7765	0.0491241	7.70895	0.136393	59.681
PVP01_0310100	172.794	201.148	161.158	202.854	184.489	0.936611	1.0903	0.87354	1.09955	20.7838	0.112657	431.968	2.34144	202.854
PVP01_0310200	37.8387	12.8865	34.1007	52.1359	34.2405	1.10509	0.376353	0.995919	1.52264	16.2194	0.473691	263.068	7.68297	52.1359
PVP01_0310300	64.2649	42.3192	89.8971	91.3659	71.9618	0.893042	0.588079	1.24923	1.26964	23.3532	0.324523	545.373	7.57865	91.3659
PVP01_0310400	35.2721	52.1952	15.5604	30.2306	33.3146	1.05876	1.56674	0.467075	0.907429	15.1111	0.453587	228.344	6.85417	52.1952
PVP01_0310500	4.27993	4.4991	3.11378	5.40762	4.32511	0.989555	1.04023	0.719931	1.25029	0.943656	0.218181	0.890487	0.205888	5.40762
PVP01_0310600	25.2268	15.0611	17.2057	21.0425	19.634	1.28485	0.767092	0.876321	1.07174	4.47479	0.22791	20.0238	1.01985	25.2268
PVP01_0310700	6.2882	8.28586	9.49864	9.5594	8.40802	0.747881	0.98547	1.12971	1.13694	1.53011	0.181982	2.34123	0.278452	9.5594
PVP01_0310800	1.82067	0.939064	1.52419	0	1.07098	1.7	0.876826	1.42317	0	0.802462	0.749277	0.643945	0.601266	1.82067
PVP01_0310900	0.455168	0.939064	0.381047	0	0.44382	1.02557	2.11587	0.858563	0	0.385708	0.869065	0.148771	0.335205	0.939064
PVP01_0311000	35.1411	23.6237	82.8571	66.4245	52.0116	0.67564	0.454201	1.59305	1.27711	27.3841	0.526499	749.888	14.4177	82.8571
PVP01_0311100	40.0285	39.7578	27.0164	52.5651	39.842	1.00468	0.997888	0.678089	1.31934	10.431	0.261809	108.805	2.73092	52.5651
PVP01_0311200	16.7781	10.9731	9.31218	12.3173	12.3452	1.35908	0.888858	0.754318	0.997742	3.20069	0.259267	10.2444	0.829832	16.7781
PVP01_0311300	193.426	143.465	130.364	193.162	165.104	1.17154	0.868936	0.789586	1.16994	32.9874	0.199797	1088.17	6.59079	193.426
PVP01_0311400	67.0323	70.2105	52.4476	72.5223	65.5532	1.02256	1.07105	0.800077	1.10631	9.02226	0.137633	81.4011	1.24176	72.5223
PVP01_0311500	58.7484	43.6993	37.83	39.9719	45.0624	1.30371	0.969751	0.839503	0.887034	9.44079	0.209505	89.1285	1.97789	58.7484
PVP01_0311600	9.92543	12.0179	7.14384	13.8815	10.7422	0.923969	1.11876	0.665028	1.29224	2.8924	0.269257	8.36597	0.778798	13.8815
PVP01_0311700	41.2195	33.2464	22.0108	29.987	31.6159	1.30376	1.05157	0.696193	0.948478	7.95401	0.251582	63.2663	2.00109	41.2195
PVP01_0311800	22.5328	30.4702	25.5746	30.4595	27.2593	0.82661	1.11779	0.938198	1.1174	3.90424	0.143226	15.2431	0.559188	30.4702
PVP01_0311900	32.6271	23.8193	17.0507	25.7194	24.8041	1.31539	0.960296	0.687414	1.0369	6.4063	0.258276	41.0407	1.65459	32.6271
PVP01_0312000	3.65559	5.64541	2.14759	2.68233	3.53273	1.03478	1.59803	0.607912	0.75928	1.5406	0.436092	2.37343	0.671842	5.64541
PVP01_0312100	389.468	271.135	195.743	292.964	287.327	1.35548	0.943644	0.681254	1.01962	79.8214	0.277806	6371.46	22.1749	389.468
PVP01_0312200	45.9693	19.6715	17.1273	23.4156	26.5459	1.73169	0.741037	0.645195	0.882079	13.204	0.497401	174.345	6.56767	45.9693
PVP01_0312300	60.7722	28.6425	25.7709	29.9114	36.2742	1.67535	0.78961	0.710446	0.82459	16.4236	0.452761	269.733	7.43594	60.7722
PVP01_0312400	38.202	29.3958	30.961	44.4207	35.7449	1.06874	0.822378	0.866166	1.24272	6.94031	0.194162	48.1679	1.34755	44.4207
PVP01_0312500	5.77617	4.2528	4.45721	6.06105	5.13681	1.12447	0.827907	0.8677	1.17993	0.914026	0.177937	0.835444	0.162639	6.06105
PVP01_0312600	237.664	164.187	113.701	150.067	166.405	1.42823	0.986673	0.68328	0.901819	52.0494	0.312788	2709.14	16.2804	237.664
PVP01_0312700	41.4647	39.1315	34.6567	34.123	37.344	1.11035	1.04787	0.92804	0.913748	3.54832	0.0950172	12.5906	0.337152	41.4647
PVP01_0312800	52.581	52.7754	28.5328	55.9035	47.4482	1.10818	1.11227	0.601347	1.1782	12.7018	0.267699	161.336	3.40027	55.9035
PVP01_0312900	41.2716	45.9181	55.4067	43.6301	46.5566	0.886482	0.986285	1.19009	0.937141	6.19752	0.133118	38.4092	0.825	55.4067
PVP01_0313000	90.3514	101.062	84.6254	92.7131	92.188	0.980078	1.09626	0.917966	1.0057	6.82128	0.0739932	46.5299	0.504728	101.062
PVP01_0313100	239.441	233.012	147.645	148.04	192.034	1.24686	1.21339	0.768846	0.770903	51.0962	0.266078	2610.83	13.5956	239.441
PVP01_0313200	65.8467	47.8689	31.5393	52.8055	49.5151	1.32983	0.966754	0.636963	1.06645	14.182	0.286418	201.129	4.06197	65.8467
PVP01_0313300	101.903	89.7249	128.964	104.847	106.36	0.958098	0.843598	1.21253	0.985777	16.4299	0.154474	269.94	2.538	128.964
PVP01_0313400	166.249	182.337	167.335	225.843	185.441	0.896506	0.983262	0.902362	1.21787	27.9172	0.150545	779.372	4.2028	225.843
PVP01_0313500	161.686	106.724	79.749	117.343	116.376	1.38935	0.917066	0.685273	1.00831	34.101	0.293025	1162.88	9.99245	161.686
PVP01_0313600	5.01376	4.60684	8.56835	6.76007	6.23725	0.803841	0.738601	1.37374	1.08382	1.81315	0.290697	3.28751	0.527077	8.56835
PVP01_0313700	15.5457	18.7572	20.6743	22.7587	19.434	0.799924	0.965176	1.06382	1.17108	3.06425	0.157675	9.38964	0.483156	22.7587
PVP01_0313800	4.06866	5.45879	6.97937	7.43376	5.98515	0.679793	0.912056	1.16612	1.24204	1.53155	0.255892	2.34564	0.391911	7.43376
PVP01_0313900	73.8375	45.3927	63.7843	53.4257	59.1101	1.24915	0.767935	1.07908	0.903834	12.3723	0.20931	153.075	2.58966	73.8375
PVP01_0314000	1.06355	0.77731	2.24213	1.68964	1.44316	0.73696	0.538618	1.55363	1.17079	0.65487	0.453776	0.428855	0.297164	2.24213
PVP01_0314100	28.3184	32.8528	47.5547	56.0759	41.2004	0.687332	0.797389	1.15423	1.36105	12.8749	0.312493	165.762	4.02331	56.0759
PVP01_0314200	141.61	109.544	121.534	140.192	128.22	1.10443	0.854344	0.947855	1.09337	15.4501	0.120497	238.705	1.86169	141.61
PVP01_0314300	11.2144	8.22689	19.2628	12.9795	12.9209	0.867927	0.636712	1.49083	1.00454	4.66079	0.360718	21.723	1.68123	19.2628
PVP01_0314400	6.23299	5.84722	5.63617	5.50205	5.80461	1.0738	1.00734	0.970982	0.947876	0.318977	0.0549524	0.101747	0.0175286	6.23299
PVP01_0314500	8.41229	6.29242	22.5958	15.2304	13.1327	0.640559	0.47914	1.72057	1.15973	7.37162	0.561317	54.3408	4.13781	22.5958
PVP01_0314600	9.38852	6.47162	12.9281	9.18618	9.49361	0.988931	0.681682	1.36177	0.967618	2.64787	0.278911	7.01123	0.738522	12.9281
PVP01_0314700	73.6338	59.9377	51.1633	59.6497	61.0961	1.20521	0.981039	0.837423	0.976325	9.29674	0.152166	86.4295	1.41465	73.6338
PVP01_0314800	172.514	107.75	128.34	144.395	138.25	1.24784	0.779387	0.92832	1.04445	27.3267	0.197662	746.747	5.40143	172.514
PVP01_0314900	117.038	109.245	165.877	163.631	138.948	0.842317	0.786231	1.19381	1.17764	29.9819	0.215778	898.913	6.46943	165.877
PVP01_0315000	14.7525	18.4961	16.6343	25.416	18.8247	0.783677	0.982543	0.883641	1.35014	4.65238	0.247142	21.6446	1.1498	25.416
PVP01_0315100	21.2687	27.1282	15.5559	32.4722	24.1063	0.88229	1.12536	0.645306	1.34704	7.30939	0.303215	53.4272	2.21632	32.4722
PVP01_0315200	367.692	386.644	281.35	404.555	360.06	1.0212	1.07383	0.781397	1.12358	54.5895	0.151612	2980.01	8.27642	404.555
PVP01_0315300	536.909	571.21	295.43	509.122	478.168	1.12285	1.19458	0.617838	1.06474	124.444	0.260251	15486.2	32.3866	571.21
PVP01_0315400	622.271	533.087	292.244	441.872	472.368	1.31734	1.12854	0.618678	0.935439	140.869	0.298219	19844.1	42.0098	622.271
PVP01_0315500	73.583	63.0006	40.729	75.8452	63.2894	1.16264	0.995436	0.643535	1.19839	16.0485	0.253573	257.554	4.06946	75.8452
PVP01_0315600	31.2024	31.9611	14.0379	36.6408	28.4606	1.09634	1.123	0.493241	1.28742	9.91129	0.348247	98.2336	3.45157	36.6408
PVP01_0315700	39.8439	79.8897	25.462	56.7475	50.4858	0.78921	1.58242	0.50434	1.12403	23.404	0.463576	547.746	10.8495	79.8897
PVP01_0315800	69.7685	56.0375	54.2906	58.3432	59.61	1.17042	0.94007	0.910764	0.978749	6.97277	0.116973	48.6196	0.815628	69.7685
PVP01_0315900	44.5989	32.0368	28.6447	36.581	35.4654	1.25753	0.903327	0.807681	1.03146	6.90272	0.194633	47.6475	1.3435	44.5989
PVP01_0316000	72.4187	65.184	82.3062	48.0923	67.0003	1.08087	0.972891	1.22845	0.717792	14.4273	0.215332	208.147	3.10666	82.3062
PVP01_0316100	47.7491	44.4055	50.8416	57.8989	50.2238	0.950727	0.884153	1.0123	1.15282	5.75226	0.114533	33.0885	0.658822	57.8989
PVP01_0316200	87.7968	85.2253	41.5934	72.4945	71.7775	1.22318	1.18735	0.579477	1.00999	21.2058	0.295438	449.685	6.26499	87.7968
PVP01_0316300	278.214	231.897	235.944	210.867	239.23	1.16295	0.969345	0.986262	0.881439	28.2181	0.117954	796.261	3.32843	278.214
PVP01_0316400	62.1564	83.962	46.8557	70.8469	65.9553	0.942403	1.27301	0.710417	1.07417	15.5713	0.236089	242.465	3.67621	83.962
PVP01_0316500	75.3154	66.8765	35.0181	51.7681	57.2445	1.31568	1.16826	0.611728	0.904333	17.7326	0.30977	314.446	5.49302	75.3154
PVP01_0316600	132.023	109.896	90.2567	123.72	113.974	1.15836	0.964221	0.791907	1.08551	18.2564	0.160181	333.297	2.92433	132.023
PVP01_0316700	25.1766	22.4207	17.5792	29.7984	23.7437	1.06035	0.944279	0.740372	1.255	5.11416	0.21539	26.1547	1.10154	29.7984
PVP01_0316800	610.465	319.392	201.461	294.787	356.526	1.71226	0.895844	0.565066	0.826831	176.749	0.495754	31240.3	87.624	610.465
PVP01_0316900	25.7429	18.3304	21.1447	12.3567	19.3937	1.32739	0.945174	1.09029	0.637151	5.59846	0.288675	31.3428	1.61613	25.7429
PVP01_0317000	63.3828	65.1279	67.0243	41.0713	59.1516	1.07153	1.10103	1.13309	0.69434	12.1449	0.205318	147.499	2.49357	67.0243
PVP01_0317100	89.5177	74.1903	162.088	58.0313	95.9568	0.932896	0.773163	1.68918	0.604765	45.9236	0.478586	2108.97	21.9784	162.088
PVP01_0317200	84.4035	54.977	55.068	92.3632	71.7029	1.17713	0.766733	0.768002	1.28814	19.5331	0.272417	381.543	5.32116	92.3632
PVP01_0317300	577.468	481.338	307.202	484.269	462.569	1.24839	1.04058	0.664121	1.04691	112.789	0.243831	12721.3	27.5014	577.468
PVP01_0317400	48.8947	62.4862	109.799	107.601	82.1952	0.594861	0.760217	1.33583	1.30909	31.1169	0.378574	968.264	11.7801	109.799
PVP01_0317500	400.75	263.251	189.592	179.215	258.202	1.55208	1.01955	0.734278	0.694088	102.13	0.395544	10430.6	40.3969	400.75
PVP01_0317600	266.601	219.242	197.952	186.764	217.64	1.22496	1.00736	0.90954	0.858134	35.3114	0.162247	1246.9	5.72918	266.601
PVP01_0317700	112.098	80.7358	92.6861	73.3057	89.7064	1.24961	0.9	1.03322	0.817174	16.9284	0.188709	286.572	3.19456	112.098
PVP01_0317800	86.3719	84.0666	74.8068	110.751	88.9991	0.970481	0.944578	0.840535	1.24441	15.3384	0.172343	235.266	2.64347	110.751
PVP01_0317900	531.932	612.781	560.505	482.96	547.044	0.972374	1.12017	1.02461	0.882853	54.2761	0.099217	2945.89	5.38511	612.781
PVP01_0318000	26.7005	24.1222	21.6891	28.6368	25.2871	1.05589	0.953931	0.857712	1.13246	3.02879	0.119776	9.1736	0.362777	28.6368
PVP01_0318100	78.0248	65.9209	54.8243	77.9292	69.1748	1.12794	0.952961	0.792547	1.12655	11.1278	0.160866	123.829	1.79009	78.0248
PVP01_0318200	134.794	214.903	99.5624	201.663	162.731	0.828326	1.32061	0.611823	1.23924	54.7977	0.336739	3002.79	18.4525	214.903
PVP01_0318300	45.3389	30.1549	28.1585	33.0401	34.1731	1.32674	0.882416	0.823996	0.966845	7.70887	0.225583	59.4267	1.73899	45.3389
PVP01_0318400	390.534	269.183	202.793	243.25	276.44	1.41273	0.973748	0.733588	0.879938	80.8199	0.29236	6531.85	23.6285	390.534
PVP01_0318500	34.3326	25.9813	28.6426	49.6984	34.6637	0.990448	0.749524	0.826299	1.43373	10.6112	0.306117	112.597	3.24825	49.6984
PVP01_0318600	157.412	162.961	138.652	146.811	151.459	1.0393	1.07594	0.915442	0.969312	10.8529	0.0716558	117.786	0.777674	162.961
PVP01_0318700	19.8649	22.8843	15.2231	22.7796	20.188	0.983997	1.13356	0.754068	1.12837	3.59356	0.178005	12.9137	0.639672	22.8843
PVP01_0318800	14.8524	10.7137	27.9535	14.1707	16.9226	0.877668	0.633101	1.65185	0.837384	7.57386	0.447559	57.3633	3.38975	27.9535
PVP01_0318900	22.5799	12.9465	30.1131	17.5691	20.8021	1.08546	0.622364	1.4476	0.844581	7.34888	0.353275	54.006	2.59617	30.1131
PVP01_0319000	35.4114	38.1928	44.4777	55.6635	43.4363	0.815248	0.879282	1.02397	1.2815	8.99041	0.206979	80.8274	1.86082	55.6635
PVP01_0319100	110.38	107.97	123.921	96.3398	109.653	1.00663	0.984654	1.13012	0.87859	11.3163	0.103202	128.059	1.16786	123.921
PVP01_0319200	6.01675	5.37027	8.18061	5.28597	6.2134	0.968351	0.864305	1.31661	0.850737	1.35149	0.217512	1.82653	0.293966	8.18061
PVP01_0319300	211.954	183.206	153.224	183.338	182.93	1.15866	1.00151	0.837608	1.00223	23.9797	0.131087	575.027	3.14342	211.954
PVP01_0319400	18.3157	8.79909	6.61516	10.0896	10.9549	1.67192	0.803211	0.603855	0.921014	5.11244	0.466681	26.137	2.38588	18.3157
PVP01_0319500	179.729	249.33	130.759	138.82	174.659	1.02903	1.42752	0.748651	0.794804	54.2006	0.310321	2937.7	16.8196	249.33
PVP01_0319600	59.5205	47.04	37.6436	60.4036	51.1519	1.1636	0.919613	0.735918	1.18087	10.8783	0.212666	118.336	2.31343	60.4036
PVP01_0319700	8.37757	9.37551	8.5725	11.9887	9.57857	0.874616	0.978801	0.894967	1.25162	1.66378	0.173699	2.76818	0.288997	11.9887
PVP01_0319800	89.9342	85.4827	81.6242	93.1162	87.5393	1.02736	0.976506	0.932429	1.06371	5.03506	0.0575176	25.3518	0.289605	93.1162
PVP01_0319900	16.2277	24.6334	20.2783	31.5264	23.1665	0.700483	1.06332	0.87533	1.36086	6.54544	0.28254	42.8428	1.84935	31.5264
PVP01_0320000	17.1901	14.6151	16.6655	23.1776	17.9121	0.959693	0.815936	0.930406	1.29397	3.68198	0.205559	13.557	0.756864	23.1776
PVP01_0320100	12.7133	18.0689	15.2944	21.9012	16.9945	0.748085	1.06322	0.899964	1.28873	3.93485	0.231537	15.483	0.911063	21.9012
PVP01_0320200	7.80799	11.9708	16.6411	25.3897	15.4524	0.505293	0.774689	1.07693	1.64309	7.54368	0.488189	56.9072	3.68274	25.3897
PVP01_0320300	48.8254	38.4976	35.1375	46.294	42.1886	1.15731	0.912511	0.832867	1.09731	6.43539	0.152539	41.4143	0.981646	48.8254
PVP01_0320400	26.4777	15.648	10.2701	17.6932	17.5222	1.51109	0.893036	0.586118	1.00976	6.74131	0.384729	45.4453	2.59357	26.4777
PVP01_0320500	1.30238	0.274179	2.84812	1.40196	1.45666	0.894087	0.188224	1.95524	0.962449	1.05849	0.726657	1.12041	0.769161	2.84812
PVP01_0320600	12.7487	9.44061	20.2405	13.0518	13.8704	0.91913	0.68063	1.45926	0.940982	4.55081	0.328095	20.7098	1.4931	20.2405
PVP01_0320700	96.9332	89.4459	65.1957	93.8446	86.3548	1.1225	1.03579	0.754974	1.08673	14.4368	0.16718	208.421	2.41354	96.9332
PVP01_0320800	4.63491	5.34462	7.44675	3.97856	5.35121	0.866142	0.998769	1.3916	0.743488	1.50428	0.28111	2.26286	0.422869	7.44675
PVP01_0320900	46.5554	41.2936	31.9159	48.105	41.9675	1.10932	0.983943	0.760491	1.14624	7.30768	0.174127	53.4022	1.27247	48.105
PVP01_0321000	9.52386	14.6866	9.60935	9.71642	10.8841	0.875028	1.34937	0.882883	0.89272	2.53625	0.233024	6.43257	0.591009	14.6866
PVP01_0321100	592.002	499.444	900.922	430.992	605.84	0.977159	0.824383	1.48706	0.711396	207.49	0.342484	43052.3	71.0621	900.922
PVP01_0400100	0	0.405801	0.0253328	0	0.107783	0	3.76497	0.235034	0	0.199037	1.84664	0.0396157	0.367549	0.405801
PVP01_0400200	0	0	0	0	0	#DIV/0!	#DIV/0!	#DIV/0!	#DIV/0!	0	#DIV/0!	0	#DIV/0!	0
PVP01_0400300	1.24922	0	0	0.0849672	0.333547	3.74526	0	0	0.254738	0.611761	1.83411	0.374252	1.12204	1.24922
PVP01_0400400	0	0	0	0	0	#DIV/0!	#DIV/0!	#DIV/0!	#DIV/0!	0	#DIV/0!	0	#DIV/0!	0
PVP01_0400500	0.0496546	0.358552	0	0	0.102052	0.486563	3.51344	0	0	0.172595	1.69125	0.029789	0.291901	0.358552
PVP01_0400600	0.261653	0.539821	0	0	0.200369	1.30586	2.69414	0	0	0.257733	1.28629	0.0664263	0.331521	0.539821
PVP01_0400800	0.380267	0	0	0	0.0950668	4	0	0	0	0.190134	2	0.0361507	0.380267	0.380267
PVP01_0400900	0	0.0373138	0	0	0.00932845	0	4	0	0	0.0186569	2	0.00034808	0.0373138	0.0373138
PVP01_0401000	0.037669	0	0	0	0.00941725	4	0	0	0	0.0188345	2	0.000354738	0.037669	0.037669
PVP01_0401100	0	0	0	0	0	#DIV/0!	#DIV/0!	#DIV/0!	#DIV/0!	0	#DIV/0!	0	#DIV/0!	0
PVP01_0401200	0	0	0	0	0	#DIV/0!	#DIV/0!	#DIV/0!	#DIV/0!	0	#DIV/0!	0	#DIV/0!	0
PVP01_0401300	0	0	0	0	0	#DIV/0!	#DIV/0!	#DIV/0!	#DIV/0!	0	#DIV/0!	0	#DIV/0!	0
PVP01_0401400	0	0	0	0	0	#DIV/0!	#DIV/0!	#DIV/0!	#DIV/0!	0	#DIV/0!	0	#DIV/0!	0
PVP01_0401500	0	0	0	0	0	#DIV/0!	#DIV/0!	#DIV/0!	#DIV/0!	0	#DIV/0!	0	#DIV/0!	0
PVP01_0401600	0	0	0	0	0	#DIV/0!	#DIV/0!	#DIV/0!	#DIV/0!	0	#DIV/0!	0	#DIV/0!	0
PVP01_0401700	0	0	0	0	0	#DIV/0!	#DIV/0!	#DIV/0!	#DIV/0!	0	#DIV/0!	0	#DIV/0!	0
PVP01_0401800	0.0364134	0.187813	0	0	0.0560566	0.649583	3.35042	0	0	0.0894991	1.59659	0.0080101	0.142893	0.187813
PVP01_0401900	0.297928	0	0	0	0.074482	4	0	0	0	0.148964	2	0.0221903	0.297928	0.297928
PVP01_0402200	0.587313	0.0484678	0.944014	0	0.394949	1.48706	0.122719	2.39022	0	0.452589	1.14594	0.204837	0.518641	0.944014
PVP01_0402300	0.120044	0	1.80893	0	0.482243	0.248928	0	3.75107	0	0.886266	1.8378	0.785468	1.62878	1.80893
PVP01_0402400	0	0.614004	0	0	0.153501	0	4	0	0	0.307002	2	0.0942502	0.614004	0.614004
PVP01_0402500	0	0.395396	0.0458403	0.0437613	0.121249	0	3.26101	0.378066	0.36092	0.183983	1.51739	0.0338496	0.279173	0.395396
PVP01_0402600	0	0	0	0	0	#DIV/0!	#DIV/0!	#DIV/0!	#DIV/0!	0	#DIV/0!	0	#DIV/0!	0
PVP01_0402800	0	0.445887	0	0	0.111472	0	4	0	0	0.222943	2	0.0497038	0.445887	0.445887
PVP01_0402900	0	0	0	0.0330696	0.0082674	0	0	0	4	0.0165348	2	0.0002734	0.0330696	0.0330696
PVP01_0403000	0	0	0	0	0	#DIV/0!	#DIV/0!	#DIV/0!	#DIV/0!	0	#DIV/0!	0	#DIV/0!	0
PVP01_0403100	0.259068	0	0	0.793671	0.263185	0.984358	0	0	3.01564	0.37415	1.42163	0.139988	0.531901	0.793671
PVP01_0403200	0.749688	2.56862	1.2328	4.15121	2.17558	0.344592	1.18066	0.566654	1.90809	1.5253	0.701099	2.32653	1.06939	4.15121
PVP01_0403300	0.0790641	0.0135932	0.165473	0.0210624	0.0697982	1.13275	0.19475	2.37074	0.301761	0.0701753	1.0054	0.00492457	0.0705544	0.165473
PVP01_0403400	0.0596941	0.246312	0	0.333949	0.159989	0.373114	1.53956	0	2.08733	0.156386	0.977478	0.0244564	0.152863	0.333949
PVP01_0403500	0.103178	0.252782	0.140362	0.154611	0.162733	0.634031	1.55335	0.862528	0.950089	0.063828	0.392225	0.00407402	0.0250349	0.252782
PVP01_0403600	0	0	0	0	0	#DIV/0!	#DIV/0!	#DIV/0!	#DIV/0!	0	#DIV/0!	0	#DIV/0!	0
PVP01_0403800	0.445515	0.036766	0.0298373	0.356051	0.217042	2.05266	0.169396	0.137472	1.64047	0.215305	0.991994	0.0463561	0.213581	0.445515
PVP01_0403900	3.13885	15.444	8.67837	5.90827	8.29237	0.378523	1.86243	1.04655	0.712495	5.27692	0.636358	27.8458	3.35801	15.444
PVP01_0404000	0.370636	1.71044	0	0.732728	0.703451	0.526882	2.4315	0	1.04162	0.734959	1.04479	0.540164	0.767878	1.71044
PVP01_0404100	0.212412	0.313021	0.101613	0.0242511	0.162824	1.30455	1.92245	0.624065	0.14894	0.126448	0.776592	0.0159891	0.0981986	0.313021
PVP01_0404200	26.8565	6.38699	45.3295	5.79924	21.0931	1.27324	0.302801	2.14902	0.274936	18.8926	0.895679	356.931	16.9217	45.3295
PVP01_0404300	4.83826	3.25195	6.11087	2.96402	4.29127	1.12746	0.757805	1.42402	0.690708	1.46651	0.341741	2.15064	0.501166	6.11087
PVP01_0404400	5.50039	3.80024	4.02643	5.56127	4.72208	1.16482	0.804781	0.852681	1.17772	0.938745	0.198799	0.881241	0.186621	5.56127
PVP01_0404500	1.98227	1.08909	3.6797	2.22134	2.2431	0.883719	0.485529	1.64045	0.990299	1.07456	0.479053	1.15469	0.514773	3.6797
PVP01_0404600	16.9742	10.373	15.9454	14.573	14.4664	1.17335	0.717041	1.10224	1.00737	2.90079	0.200519	8.4146	0.581665	16.9742
PVP01_0404700	4.80082	1.51239	6.95511	1.51633	3.69616	1.29887	0.409178	1.88171	0.410244	2.66843	0.721946	7.12051	1.92646	6.95511
PVP01_0404800	0.612261	0.432136	0.404652	0.412053	0.465276	1.31591	0.928774	0.869704	0.885611	0.0986759	0.212081	0.00973694	0.0209272	0.612261
PVP01_0404900	5.44818	7.38889	6.36687	3.49215	5.67402	0.960197	1.30223	1.12211	0.615463	1.65654	0.291952	2.74413	0.48363	7.38889
PVP01_0405000	45.6954	37.8444	99.4818	30.4637	53.3713	0.856179	0.709077	1.86396	0.570788	31.3631	0.58764	983.647	18.4302	99.4818
PVP01_0405100	135.563	70.5543	55.8257	62.9008	81.2109	1.66927	0.868778	0.687416	0.774536	36.7305	0.452285	1349.13	16.6126	135.563
PVP01_0405200	24.3859	12.4829	88.0643	8.5834	33.3791	0.730573	0.373973	2.6383	0.257149	37.0712	1.11061	1374.28	41.1717	88.0643
PVP01_0405300	28.0111	15.1035	48.2918	10.4765	25.4707	1.09974	0.592975	1.89597	0.411315	16.9269	0.664563	286.52	11.249	48.2918
PVP01_0405400	74.1817	40.2388	42.2455	42.9597	49.9064	1.48642	0.806285	0.846494	0.860805	16.2245	0.325097	263.233	5.27453	74.1817
PVP01_0405500	28.1154	19.6675	21.0363	25.2549	23.5185	1.19546	0.836256	0.894457	1.07383	3.87892	0.16493	15.046	0.639752	28.1154
PVP01_0405600	591.488	580.396	534.147	598.243	576.068	1.02677	1.00751	0.927228	1.03849	28.8999	0.0501674	835.203	1.44983	598.243
PVP01_0405700	140.943	123.247	66.3182	102.75	108.315	1.30124	1.13786	0.612274	0.948626	32.0533	0.295928	1027.42	9.4855	140.943
PVP01_0405800	668.032	430.123	415.716	451.908	491.445	1.35932	0.875221	0.845906	0.91955	118.661	0.241454	14080.5	28.6512	668.032
PVP01_0405900	35.486	25.8311	48.5895	56.7384	41.6612	0.851775	0.620027	1.1663	1.3619	13.7119	0.329128	188.016	4.51297	56.7384
PVP01_0406000	52.8209	69.999	37.4413	126.026	71.5718	0.738013	0.978025	0.523129	1.76083	38.6619	0.540183	1494.74	20.8845	126.026
PVP01_0406100	43.6252	30.9525	22.269	54.7633	37.9025	1.15098	0.816635	0.587534	1.44485	14.2565	0.376137	203.248	5.3624	54.7633
PVP01_0406200	238.956	206.703	160.15	172.414	194.556	1.22821	1.06244	0.823157	0.886193	35.5572	0.182761	1264.32	6.49848	238.956
PVP01_0406300	168.155	136.709	241.456	148.9	173.805	0.967492	0.786565	1.38924	0.856707	46.9218	0.269968	2201.65	12.6674	241.456
PVP01_0406400	14.8327	11.859	13.984	16.8326	14.3771	1.03169	0.824855	0.97266	1.17079	2.06013	0.143293	4.24414	0.295202	16.8326
PVP01_0406500	106.563	82.5272	88.2236	103.823	95.2842	1.11837	0.866116	0.9259	1.08961	11.7291	0.123096	137.572	1.44381	106.563
PVP01_0406600	32.7721	30.9839	16.7071	30.902	27.8413	1.1771	1.11288	0.600084	1.10993	7.47277	0.268406	55.8423	2.00574	32.7721
PVP01_0406700	33.9291	34.1925	37.3782	44.2774	37.4443	0.906122	0.913156	0.998235	1.18249	4.81755	0.128659	23.2088	0.619823	44.2774
PVP01_0406800	88.2599	78.9908	62.5146	92.1043	80.4674	1.09684	0.98165	0.776893	1.14462	13.1735	0.163712	173.541	2.15667	92.1043
PVP01_0406900	12.4189	19.3348	11.1186	10.6832	13.3889	0.927554	1.44409	0.830436	0.797916	4.03194	0.301141	16.2566	1.21418	19.3348
PVP01_0407000	73.6629	58.4887	85.7322	75.8303	73.4285	1.00319	0.796539	1.16756	1.03271	11.2606	0.153354	126.801	1.72686	85.7322
PVP01_0407100	51.3448	47.3805	66.6933	71.0132	59.108	0.868661	0.801593	1.12833	1.20142	11.5047	0.194638	132.357	2.23925	71.0132
PVP01_0407200	607.8	413.71	269.951	403.538	423.75	1.43434	0.976307	0.637053	0.952303	139.09	0.328236	19346	45.6542	607.8
PVP01_0407300	24.9916	19.1731	20.7246	19.3136	21.0507	1.18721	0.910805	0.984508	0.917479	2.71906	0.129167	7.39331	0.351214	24.9916
PVP01_0407400	33.3093	25.5672	26.0741	29.1795	28.5325	1.16742	0.896072	0.913838	1.02267	3.56245	0.124856	12.6911	0.444793	33.3093
PVP01_0407500	150.594	88.5678	215.318	97.0116	137.873	1.09227	0.642388	1.56171	0.703631	58.4814	0.424169	3420.07	24.806	215.318
PVP01_0407600	87.8411	77.878	79.9886	91.7288	84.3591	1.04128	0.923172	0.948191	1.08736	6.52029	0.0772921	42.5142	0.503967	91.7288
PVP01_0407700	102.317	120.941	88.9396	111.896	106.023	0.965042	1.1407	0.838868	1.05539	13.6945	0.129165	187.539	1.76884	120.941
PVP01_0407800	27.9469	23.1102	19.9238	19.6401	22.6552	1.23357	1.02008	0.879434	0.866912	3.86266	0.170497	14.9202	0.658574	27.9469
PVP01_0407900	166.799	125.313	124.439	163.606	145.039	1.15003	0.863994	0.857968	1.12801	23.3217	0.160796	543.902	3.75003	166.799
PVP01_0408000	15.5728	17.0281	19.874	23.9325	19.1018	0.815251	0.891437	1.04042	1.25289	3.68266	0.192791	13.562	0.709984	23.9325
PVP01_0408100	54.9218	45.6974	48.0706	59.6662	52.089	1.05438	0.877295	0.922855	1.14547	6.3885	0.122646	40.8129	0.783523	59.6662
PVP01_0408200	67.5568	70.0414	41.8154	46.1	56.3784	1.19827	1.24234	0.741692	0.817689	14.484	0.256907	209.787	3.72105	70.0414
PVP01_0408300	53.8692	32.3228	86.3154	29.2711	50.4446	1.06789	0.640758	1.71109	0.580262	26.3006	0.521375	691.72	13.7125	86.3154
PVP01_0408400	143.224	124.802	162.34	104.765	133.783	1.07057	0.932871	1.21346	0.783098	24.6802	0.18448	609.112	4.553	162.34
PVP01_0408500	63.7295	62.5533	53.675	70.5652	62.6308	1.01754	0.998763	0.857007	1.12669	6.9372	0.110763	48.1247	0.768388	70.5652
PVP01_0408600	58.5412	59.9795	42.8391	80.5853	60.4863	0.967843	0.991622	0.708245	1.33229	15.4858	0.256022	239.811	3.96472	80.5853
PVP01_0408700	3.73844	5.33889	3.1947	6.48764	4.68992	0.797123	1.13838	0.681185	1.38332	1.50488	0.320875	2.26465	0.482877	6.48764
PVP01_0408800	19.4205	20.5778	19.0413	25.7272	21.1917	0.91642	0.971031	0.898526	1.21402	3.09349	0.145976	9.56967	0.451576	25.7272
PVP01_0408900	10.8411	7.99719	8.35556	9.40131	9.14879	1.18498	0.874125	0.913297	1.0276	1.27581	0.139451	1.62769	0.177913	10.8411
PVP01_0409000	25.7719	29.7656	46.5498	44.9358	36.7558	0.701166	0.809821	1.26646	1.22255	10.5253	0.286357	110.781	3.01398	46.5498
PVP01_0409100	102.078	158.919	95.0692	106.044	115.528	0.883581	1.37559	0.822914	0.917911	29.2813	0.253458	857.397	7.42158	158.919
PVP01_0409200	24.523	16.8284	17.4298	20.6517	19.8582	1.2349	0.847427	0.877712	1.03996	3.53397	0.17796	12.4889	0.628905	24.523
PVP01_0409300	57.9938	46.1125	39.6968	56.3813	50.0461	1.15881	0.9214	0.793205	1.12659	8.67721	0.173384	75.294	1.50449	57.9938
PVP01_0409400	195.495	220.559	167.744	227.181	202.745	0.964242	1.08787	0.827365	1.12053	27.0314	0.133327	730.696	3.60402	227.181
PVP01_0409500	54.4023	46.8207	38.0112	56.2788	48.8782	1.11302	0.957905	0.777671	1.15141	8.31885	0.170195	69.2032	1.41583	56.2788
PVP01_0409600	35.3586	38.1776	33.344	41.5298	37.1025	0.952998	1.02898	0.8987	1.11933	3.55548	0.0958286	12.6414	0.340717	41.5298
PVP01_0409700	28.7573	39.826	45.1785	33.7649	36.8817	0.779718	1.07983	1.22496	0.915493	7.1467	0.193774	51.0754	1.38484	45.1785
PVP01_0409800	99.3125	136.473	80.8466	132.946	112.395	0.883606	1.21423	0.719311	1.18285	26.8859	0.23921	722.849	6.43135	136.473
PVP01_0409900	87.9287	57.8043	129.417	21.7724	74.2306	1.18453	0.778713	1.74345	0.293308	45.6613	0.615128	2084.95	28.0875	129.417
PVP01_0410000	376.961	457.161	434.398	377.907	411.607	0.915828	1.11067	1.05537	0.918126	40.5406	0.0984936	1643.54	3.993	457.161
PVP01_0410100	33.9002	27.9961	40.5552	19.6077	30.5148	1.11094	0.91746	1.32903	0.642564	8.89905	0.291631	79.1931	2.59524	40.5552
PVP01_0410200	102.929	131.719	208.277	81.1232	131.012	0.785645	1.0054	1.58975	0.619204	55.5215	0.42379	3082.64	23.5295	208.277
PVP01_0410300	11.1732	9.83065	23.7029	7.09411	12.9502	0.862781	0.759111	1.83031	0.547799	7.36667	0.568846	54.2679	4.1905	23.7029
PVP01_0410400	6.70584	7.73566	4.8593	3.19826	5.62477	1.1922	1.37529	0.863912	0.568603	2.00819	0.357026	4.03282	0.716976	7.73566
PVP01_0410500	35.034	29.5195	27.2739	23.3044	28.7829	1.21718	1.02559	0.947571	0.80966	4.89591	0.170098	23.97	0.832783	35.034
PVP01_0410600	6.54379	4.38535	8.14101	8.74251	6.95316	0.941124	0.630698	1.17084	1.25734	1.94713	0.280036	3.79133	0.545267	8.74251
PVP01_0410700	22.8738	21.3207	16.8734	27.8716	22.2349	1.02874	0.958886	0.758871	1.25351	4.53733	0.204064	20.5873	0.925903	27.8716
PVP01_0410800	251.039	256.382	119.385	223.085	212.473	1.18151	1.20666	0.561884	1.04995	63.753	0.300052	4064.44	19.1292	256.382
PVP01_0410900	74.8045	82.107	48.1084	88.8256	73.4614	1.01828	1.11769	0.65488	1.20915	17.8455	0.242923	318.461	4.33508	88.8256
PVP01_0411000	19.4253	19.0007	13.6272	23.0015	18.7637	1.03526	1.01263	0.726254	1.22585	3.86594	0.206033	14.9455	0.796512	23.0015
PVP01_0411100	7.20131	6.32688	14.3436	6.7063	8.64452	0.833049	0.731895	1.65927	0.775786	3.81622	0.441461	14.5635	1.68471	14.3436
PVP01_0411200	98.5276	86.297	88.0293	99.47	93.081	1.05851	0.927117	0.945728	1.06864	6.88058	0.0739204	47.3424	0.508615	99.47
PVP01_0411300	7.88135	8.20092	12.736	11.6349	10.1133	0.779306	0.810905	1.25933	1.15046	2.43807	0.241076	5.94421	0.587762	12.736
PVP01_0411400	16.866	26.5924	22.595	36.474	25.6319	0.658009	1.03747	0.88152	1.423	8.25707	0.322141	68.1792	2.65994	36.474
PVP01_0411500	31.1889	19.2386	45.8847	36.9206	33.3082	0.936373	0.577594	1.37758	1.10845	11.1604	0.335064	124.554	3.73945	45.8847
PVP01_0411600	54.3436	35.518	60.5431	84.9831	58.847	0.923474	0.603566	1.02882	1.44414	20.4165	0.346942	416.832	7.08332	84.9831
PVP01_0411700	96.1826	57.6644	90.5225	105.515	87.4711	1.09959	0.659239	1.03488	1.20628	20.8104	0.237912	433.074	4.95105	105.515
PVP01_0411800	51.7646	35.7587	27.1574	35.7972	37.6195	1.37601	0.950537	0.721897	0.95156	10.2684	0.272956	105.441	2.80283	51.7646
PVP01_0411900	38.7901	34.9534	26.2307	54.212	38.5466	1.00632	0.906784	0.680494	1.4064	11.6913	0.303302	136.686	3.54599	54.212
PVP01_0412000	138.637	106.15	83.4062	127.744	113.984	1.21628	0.931269	0.731734	1.12072	24.4505	0.214508	597.827	5.24482	138.637
PVP01_0412100	18.7161	13.1447	7.52756	16.9561	14.0861	1.32869	0.933167	0.534396	1.20375	4.95225	0.35157	24.5248	1.74106	18.7161
PVP01_0412200	63.4068	43.5746	20.6263	40.5441	42.0379	1.50832	1.03655	0.490659	0.964464	17.5088	0.416501	306.56	7.29245	63.4068
PVP01_0412300	37.9361	31.1018	73.0613	35.493	44.398	0.854454	0.700522	1.6456	0.799427	19.3169	0.435085	373.143	8.40449	73.0613
PVP01_0412400	89.2732	75.0006	42.9377	81.2372	72.1122	1.23798	1.04005	0.595429	1.12654	20.3081	0.281619	412.42	5.71914	89.2732
PVP01_0412500	44.755	32.8678	22.3273	37.1848	34.2837	1.30543	0.9587	0.651251	1.08462	9.36349	0.273118	87.6749	2.55733	44.755
PVP01_0412600	103.231	98.6083	106.437	91.2518	99.882	1.03353	0.987248	1.06563	0.913596	6.59006	0.0659784	43.4288	0.434801	106.437
PVP01_0412700	92.6714	68.1991	88.8676	95.807	86.3863	1.07276	0.789467	1.02872	1.10905	12.4524	0.144147	155.061	1.79497	95.807
PVP01_0412800	33.1023	23.3718	25.0998	26.2665	26.9601	1.22783	0.866903	0.930998	0.974273	4.26397	0.158159	18.1814	0.674383	33.1023
PVP01_0412900	125.945	122.603	89.6995	113.608	112.964	1.11491	1.08533	0.794055	1.0057	16.3612	0.144836	267.689	2.36969	125.945
PVP01_0413000	27.8549	23.0585	26.8569	23.3872	25.2894	1.10145	0.911786	1.06198	0.924784	2.42447	0.095869	5.87804	0.232431	27.8549
PVP01_0413100	64.5664	49.4003	18.4319	46.5971	44.7489	1.44286	1.10394	0.411896	1.0413	19.2386	0.429923	370.123	8.2711	64.5664
PVP01_0413200	26.1116	19.4085	36.6249	25.369	26.8785	0.971468	0.722083	1.36261	0.94384	7.15681	0.266265	51.22	1.90561	36.6249
PVP01_0413300	65.9663	43.7141	61.1443	42.3023	53.2818	1.23807	0.820433	1.14757	0.793936	12.0389	0.225948	144.935	2.72017	65.9663
PVP01_0413400	32.1757	25.8371	37.9421	29.3757	31.3327	1.02691	0.824606	1.21094	0.937543	5.11293	0.163182	26.1421	0.83434	37.9421
PVP01_0413500	32.7721	30.8858	33.853	34.8101	33.0802	0.990685	0.933663	1.02336	1.05229	1.68326	0.0508841	2.83336	0.0856512	34.8101
PVP01_0413600	14.6232	11.0005	17.5645	11.1093	13.5744	1.07727	0.810387	1.29395	0.818402	3.14762	0.23188	9.90752	0.729869	17.5645
PVP01_0413700	23.6004	16.8839	11.8294	22.6454	18.7398	1.25937	0.900966	0.631246	1.20841	5.47957	0.292403	30.0257	1.60225	23.6004
PVP01_0413800	104.178	77.6904	96.6559	63.2065	85.4327	1.21942	0.909375	1.13137	0.73984	18.5409	0.217023	343.765	4.02381	104.178
PVP01_0413900	6.6813	7.93518	6.38998	8.79376	7.45006	0.896812	1.06512	0.857709	1.18036	1.11887	0.150183	1.25188	0.168036	8.79376
PVP01_0414000	277.477	160.552	210.993	200.969	212.498	1.30579	0.755547	0.992919	0.945746	48.4969	0.228223	2351.95	11.0681	277.477
PVP01_0414100	207.016	246.881	236.506	170.026	215.107	0.962385	1.14771	1.09948	0.790424	34.4735	0.160262	1188.42	5.52479	246.881
PVP01_0414200	169.686	138.445	230.661	116.46	163.813	1.03585	0.84514	1.40808	0.710933	49.6286	0.302959	2463	15.0354	230.661
PVP01_0414300	265.5	192.426	406.375	132.186	249.122	1.06574	0.772418	1.63123	0.530608	118.16	0.474305	13961.7	56.0438	406.375
PVP01_0414400	4.25599	6.9265	4.23343	5.99144	5.35184	0.795239	1.29423	0.791023	1.11951	1.33421	0.2493	1.78012	0.332619	6.9265
PVP01_0414500	133.91	51.5546	65.9212	85.9215	84.3268	1.58799	0.611367	0.781735	1.01891	35.9343	0.426131	1291.27	15.3127	133.91
PVP01_0414600	19.1349	8.34724	5.43926	6.99952	9.98023	1.91728	0.836378	0.545003	0.701339	6.21771	0.623002	38.6599	3.87365	19.1349
PVP01_0414700	85.6006	67.5375	59.5734	74.4178	71.7823	1.1925	0.940865	0.829917	1.03671	11.0298	0.153656	121.656	1.69479	85.6006
PVP01_0414800	1245.56	979.802	862.942	1169.06	1064.34	1.17026	0.920572	0.810776	1.09839	174.657	0.164098	30504.9	28.6609	1245.56
PVP01_0414900	307.32	304.393	263.777	315.451	297.735	1.03219	1.02236	0.885945	1.0595	23.1171	0.0776432	534.401	1.79489	315.451
PVP01_0415000	299.212	263.532	217.805	225.664	251.553	1.18946	1.04762	0.865841	0.897082	37.5235	0.149167	1408.01	5.59728	299.212
PVP01_0415100	12.2187	14.9207	18.5612	21.7774	16.8695	0.724307	0.884478	1.10028	1.29093	4.1784	0.24769	17.459	1.03495	21.7774
PVP01_0415200	210.24	192.008	99.6249	170.6	168.118	1.25055	1.1421	0.592588	1.01476	48.4509	0.288195	2347.49	13.9633	210.24
PVP01_0415300	30.9551	29.2119	45.9854	39.7029	36.4638	0.848926	0.80112	1.26112	1.08883	7.83344	0.214828	61.3628	1.68284	45.9854
PVP01_0415400	10.1814	22.0186	15.8034	19.1456	16.7873	0.606496	1.31163	0.941393	1.14048	5.08377	0.302835	25.8447	1.53954	22.0186
PVP01_0415500	6.94131	6.06479	9.08163	7.06312	7.28771	0.952468	0.832194	1.24616	0.969182	1.27595	0.175082	1.62804	0.223395	9.08163
PVP01_0415600	118.296	100.916	104.676	86.4275	102.579	1.15322	0.983789	1.02044	0.842547	13.1029	0.127735	171.686	1.6737	118.296
PVP01_0415700	61.3058	43.6896	29.9965	65.3705	50.0906	1.2239	0.872212	0.598845	1.30505	16.3707	0.326822	268.001	5.35032	65.3705
PVP01_0415800	10.359	17.3041	24.9126	27.1968	19.9431	0.519427	0.867672	1.24918	1.36372	7.66228	0.384206	58.7105	2.94389	27.1968
PVP01_0415900	10.0466	14.7318	13.4371	18.2014	14.1042	0.712311	1.0445	0.9527	1.29049	3.37096	0.239003	11.3634	0.80567	18.2014
PVP01_0416000	72.1892	83.2435	64.2267	83.361	75.7551	0.952929	1.09885	0.84782	1.1004	9.30135	0.122782	86.5152	1.14204	83.361
PVP01_0416100	46.3414	43.5591	30.9622	48.6631	42.3815	1.09344	1.02779	0.73056	1.14822	7.89359	0.186251	62.3088	1.47019	48.6631
PVP01_0416200	53.9868	37.0454	31.0581	40.1302	40.5551	1.3312	0.913458	0.765824	0.989522	9.71429	0.239533	94.3674	2.32689	53.9868
PVP01_0416300	40.4739	24.7264	26.0538	20.3499	27.901	1.45063	0.886219	0.933794	0.729361	8.72902	0.312857	76.1957	2.73093	40.4739
PVP01_0416400	7.50007	7.39438	6.78573	6.65947	7.08491	1.0586	1.04368	0.957772	0.939951	0.423728	0.0598072	0.179546	0.025342	7.50007
PVP01_0416500	5.31419	5.95051	4.44882	7.35887	5.7681	0.921307	1.03162	0.77128	1.27579	1.22615	0.212575	1.50345	0.26065	7.35887
PVP01_0416600	119.374	88.1485	80.2907	104.994	98.2018	1.2156	0.897626	0.817609	1.06917	17.4764	0.177964	305.424	3.11017	119.374
PVP01_0416700	96.9164	72.8661	64.6107	83.408	79.4503	1.21984	0.917128	0.813222	1.04981	13.9558	0.175655	194.764	2.4514	96.9164
PVP01_0416800	71.2053	57.5318	76.729	56.1067	65.3932	1.08888	0.879783	1.17335	0.85799	10.1706	0.155529	103.441	1.58182	76.729
PVP01_0416900	118.53	84.9861	63.2923	69.9949	84.2008	1.40771	1.00933	0.751683	0.831285	24.6176	0.292368	606.028	7.19741	118.53
PVP01_0417000	494.198	577.479	168.912	663.501	476.023	1.03818	1.21313	0.35484	1.39384	216.093	0.453956	46696.3	98.0968	663.501
PVP01_0417100	172.084	144.067	100.948	201.306	154.601	1.11308	0.931862	0.652957	1.3021	42.7263	0.276365	1825.54	11.8081	201.306
PVP01_0417200	750.913	1219.37	806.67	1100.31	969.316	0.774684	1.25797	0.832206	1.13514	226.451	0.233619	51280	52.9033	1219.37
PVP01_0417300	814.678	1136.6	559.49	1061.76	893.132	0.912159	1.2726	0.626436	1.18881	261.524	0.292817	68394.7	76.5785	1136.6
PVP01_0417400	76.9893	40.4896	47.5564	142.504	76.8848	1.00136	0.526627	0.618541	1.85347	46.514	0.604983	2163.55	28.1402	142.504
PVP01_0417500	92.4246	92.9864	87.8138	104.254	94.3697	0.979389	0.985342	0.93053	1.10474	6.98513	0.0740188	48.792	0.517031	104.254
PVP01_0417600	1023	1406.27	558.781	1696.03	1171.02	0.873597	1.20089	0.477174	1.44834	492.519	0.42059	242575	207.148	1696.03
PVP01_0417700	414.328	578.693	421.584	580.392	498.749	0.830734	1.16029	0.845282	1.16369	93.3416	0.187151	8712.66	17.469	580.392
PVP01_0417800	366.502	367.165	278.127	371.719	345.878	1.05963	1.06154	0.804118	1.07471	45.227	0.13076	2045.48	5.91387	371.719
PVP01_0417900	148.379	177.308	88.5235	174.369	147.145	1.00839	1.20499	0.601608	1.18502	41.1864	0.279904	1696.32	11.5282	177.308
PVP01_0418000	2.24043	2.31113	6.68746	3.93917	3.79455	0.590434	0.609066	1.76239	1.03811	2.08212	0.548714	4.33522	1.14249	6.68746
PVP01_0418100	12.0399	18.1149	19.8145	14.9731	16.2356	0.741574	1.11575	1.22044	0.922239	3.44181	0.211991	11.846	0.729633	19.8145
PVP01_0418200	64.5373	38.5175	77.5959	38.9922	54.9107	1.17531	0.701457	1.41313	0.710102	19.403	0.353355	376.475	6.85613	77.5959
PVP01_0418300	147.411	168.161	108.753	145.012	142.334	1.03567	1.18145	0.764068	1.01881	24.6824	0.173412	609.222	4.28022	168.161
PVP01_0418400	206.854	102.027	282.559	81.491	168.233	1.22957	0.606463	1.67957	0.484394	93.9316	0.558343	8823.14	52.446	282.559
PVP01_0418500	18.4886	26.6573	17.7593	20.5774	20.8706	0.885866	1.27726	0.850922	0.985949	4.0384	0.193497	16.3087	0.781416	26.6573
PVP01_0418600	21.848	18.5356	18.4612	18.3583	19.3008	1.13198	0.960355	0.9565	0.951169	1.69971	0.0880641	2.889	0.149683	21.848
PVP01_0418700	99.6867	111.243	87.867	97.2494	99.0115	1.00682	1.12354	0.887442	0.982203	9.61545	0.0971144	92.4568	0.933798	111.243
PVP01_0418800	9.10592	13.4144	6.38912	11.6405	10.1375	0.898243	1.32325	0.630247	1.14826	3.06113	0.301962	9.37053	0.924345	13.4144
PVP01_0418900	42.9651	50.2487	75.2349	24.3088	48.1894	0.891589	1.04273	1.56123	0.504443	21.0814	0.43747	444.425	9.22248	75.2349
PVP01_0419000	41.5818	31.2618	54.0595	37.1393	41.0106	1.01393	0.762286	1.31818	0.905602	9.67171	0.235834	93.542	2.28092	54.0595
PVP01_0419100	62.4985	95.4811	90.4976	95.8318	86.0773	0.726075	1.10925	1.05135	1.11332	15.9068	0.184797	253.027	2.93953	95.8318
PVP01_0419200	361.365	273.452	192.224	320.363	286.851	1.25977	0.953289	0.670118	1.11683	72.5929	0.253068	5269.73	18.371	361.365
PVP01_0419300	115.157	76.7216	73.847	90.6504	89.094	1.29253	0.861131	0.828866	1.01747	18.8613	0.211701	355.75	3.99297	115.157
PVP01_0419400	137.134	126.035	108.01	105.655	119.208	1.15037	1.05727	0.90606	0.886304	15.0225	0.126019	225.676	1.89312	137.134
PVP01_0419500	39.9071	25.7693	36.0587	39.3523	35.2719	1.13141	0.730591	1.02231	1.11569	6.55879	0.18595	43.0177	1.21961	39.9071
PVP01_0419600	125.257	84.2192	51.8453	63.9353	81.3142	1.54041	1.03573	0.637592	0.786275	32.1965	0.395952	1036.62	12.7483	125.257
PVP01_0419700	33.5679	48.0104	26.9307	39.7011	37.0525	0.905954	1.29574	0.726825	1.07148	8.9756	0.24224	80.5613	2.17425	48.0104
PVP01_0419800	17.1916	19.0472	21.5545	28.3287	21.5305	0.798477	0.884661	1.00111	1.31575	4.87199	0.226283	23.7363	1.10245	28.3287
PVP01_0419900	7.11199	8.9798	16.2421	33.7847	16.5296	0.430257	0.543254	0.982604	2.04389	12.1588	0.735578	147.837	8.94377	33.7847
PVP01_0420000	35.7585	32.5092	42.5183	74.8363	46.4056	0.770565	0.700545	0.916233	1.61266	19.4069	0.418202	376.629	8.11603	74.8363
PVP01_0420100	3.531	4.81321	9.17153	8.41543	6.48279	0.544673	0.742459	1.41475	1.29812	2.73648	0.422115	7.48833	1.15511	9.17153
PVP01_0420200	14.2234	8.75189	20.9595	17.9704	15.4763	0.919044	0.565503	1.3543	1.16116	5.26224	0.340019	27.6912	1.78926	20.9595
PVP01_0420300	11.8404	9.55234	16.6349	22.2788	15.0766	0.785349	0.633587	1.10336	1.47771	5.63591	0.373818	31.7635	2.1068	22.2788
PVP01_0420400	23.4769	45.1199	36.526	48.9977	38.5301	0.609313	1.17103	0.947986	1.27167	11.308	0.293484	127.87	3.31871	48.9977
PVP01_0420500	60.4851	54.3118	68.0357	59.8335	60.6665	0.997009	0.895252	1.12147	0.986269	5.63957	0.0929601	31.8047	0.524255	68.0357
PVP01_0420600	59.8423	84.5158	88.4624	62.4116	73.808	0.810783	1.14508	1.19855	0.845594	14.7685	0.200094	218.109	2.95509	88.4624
PVP01_0420700	12.5424	16.0684	20.8306	14.3081	15.9374	0.78698	1.00822	1.30703	0.89777	3.56563	0.223728	12.7137	0.797731	20.8306
PVP01_0420800	22.8002	23.9841	42.3053	29.3457	29.6088	0.770047	0.810032	1.42881	0.991113	8.93056	0.301618	79.7549	2.69362	42.3053
PVP01_0420900	72.9316	46.8586	69.2464	105.361	73.5994	0.990927	0.636671	0.940855	1.43155	24.1058	0.327527	581.088	7.89528	105.361
PVP01_0421000	83.0234	115.339	81.5207	106.296	96.5448	0.859947	1.19467	0.844382	1.101	16.9003	0.175051	285.62	2.95842	115.339
PVP01_0421100	11.6368	12.7534	18.0837	18.2823	15.189	0.766131	0.839644	1.19057	1.20365	3.48798	0.229638	12.166	0.800973	18.2823
PVP01_0421200	20.6644	14.7791	24.0705	26.3488	21.4657	0.962671	0.688498	1.12135	1.22748	5.03264	0.23445	25.3274	1.1799	26.3488
PVP01_0421300	78.8146	45.2988	64.5772	79.6293	67.08	1.17493	0.675295	0.96269	1.18708	16.0818	0.23974	258.623	3.85545	79.6293
PVP01_0421400	29.659	24.0848	26.5351	24.6079	26.2217	1.13109	0.918506	1.01195	0.938456	2.52216	0.0961862	6.36131	0.242597	29.659
PVP01_0421500	103.134	74.5875	65.7141	77.1043	80.135	1.287	0.930773	0.820043	0.96218	16.0922	0.200814	258.959	3.23153	103.134
PVP01_0421600	2.27584	0.939064	2.28628	0	1.3753	1.6548	0.682809	1.66239	0	1.11394	0.809966	1.24087	0.902256	2.28628
PVP01_0421700	246.74	187.037	432.803	282.219	287.2	0.859123	0.651244	1.50698	0.982658	104.713	0.364601	10964.9	38.1786	432.803
PVP01_0421800	67.539	94.6087	74.8311	71.5891	77.142	0.875516	1.22642	0.970044	0.928017	12.0205	0.155823	144.493	1.87308	94.6087
PVP01_0421900	36.839	76.0032	45.0724	48.584	51.6247	0.713593	1.47223	0.873079	0.941101	16.9814	0.32894	288.369	5.58588	76.0032
PVP01_0422000	8.88412	6.01602	8.33644	8.00353	7.81003	1.13753	0.770294	1.0674	1.02478	1.24989	0.160037	1.56223	0.200029	8.88412
PVP01_0422100	49.464	34.834	93.9242	37.4079	53.9075	0.917571	0.646181	1.74232	0.693927	27.4294	0.508823	752.372	13.9567	93.9242
PVP01_0422200	99.3024	92.0674	62.4917	99.9143	88.444	1.12277	1.04097	0.706568	1.12969	17.6647	0.199727	312.041	3.52812	99.9143
PVP01_0422300	104.434	107.189	92.4756	96.1739	100.068	1.04363	1.07116	0.924126	0.961084	6.89394	0.0688924	47.5264	0.47494	107.189
PVP01_0422400	13.0963	8.81248	11.6981	13.2542	11.7153	1.11788	0.752222	0.998534	1.13136	2.05767	0.17564	4.23401	0.36141	13.2542
PVP01_0422500	29.4509	14.2606	18.8417	18.0091	20.1406	1.46227	0.708053	0.93551	0.89417	6.51886	0.323668	42.4955	2.10995	29.4509
PVP01_0422600	5294.71	4654	7638.99	3656.38	5311.02	0.996929	0.876291	1.43833	0.688452	1692.06	0.318595	2.86307e+06	539.082	7638.99
PVP01_0422700	11.0908	11.6415	14.1947	11.3295	12.0641	0.919321	0.964968	1.1766	0.939107	1.43817	0.11921	2.06833	0.171445	14.1947
PVP01_0422800	34.7099	27.6777	26.8649	20.3113	27.391	1.2672	1.01047	0.980795	0.741533	5.88918	0.215005	34.6825	1.2662	34.7099
PVP01_0422900	0.60689	1.2968	1.74193	1.45506	1.27517	0.475929	1.01696	1.36604	1.14107	0.48211	0.378075	0.23243	0.182274	1.74193
PVP01_0423000	65.5083	93.2907	56.4	50.6648	66.466	0.985592	1.40359	0.848555	0.762267	18.8987	0.284337	357.161	5.3736	93.2907
PVP01_0423100	14.9319	10.4116	36.826	16.7381	19.7269	0.756931	0.527787	1.86679	0.848491	11.7058	0.593394	137.026	6.94617	36.826
PVP01_0423200	18.4056	10.3455	49.7026	12.7287	22.7956	0.807419	0.453838	2.18036	0.558384	18.2538	0.800761	333.202	14.6169	49.7026
PVP01_0423300	126.199	82.9791	396.374	29.1216	158.668	0.795363	0.522972	2.49813	0.183537	163.37	1.02963	26689.8	168.211	396.374
PVP01_0423400	149.934	108.395	135.226	123.363	129.23	1.16021	0.838779	1.0464	0.954604	17.6364	0.136473	311.042	2.4069	149.934
PVP01_0423500	648.419	559.631	536.372	533.8	569.555	1.13846	0.982575	0.941738	0.937222	53.8441	0.094537	2899.18	5.09025	648.419
PVP01_0423600	0.728268	0.187813	2.18467	0.145506	0.811564	0.897363	0.231421	2.69192	0.179291	0.953075	1.17437	0.908352	1.11926	2.18467
PVP01_0423700	8.91757	3.77159	0.335944	2.1915	3.80415	2.34417	0.991441	0.0883098	0.576081	3.68679	0.969149	13.5924	3.57305	8.91757
PVP01_0423800	1.10396	0.979893	0.741497	1.6004	1.10644	0.997761	0.885629	0.670166	1.44644	0.362031	0.327205	0.131067	0.118458	1.6004
PVP01_0423900	0.329217	0.308733	0.626379	1.1481	0.603107	0.545868	0.511904	1.03859	1.90364	0.39125	0.648724	0.153077	0.253814	1.1481
PVP01_0424000	0.640705	0.148708	0.415688	0.396835	0.400484	1.59983	0.371321	1.03796	0.990889	0.201115	0.50218	0.0404473	0.100996	0.640705
PVP01_0424100	1.62314	1.07638	1.80099	1.58547	1.5215	1.06681	0.707449	1.1837	1.04205	0.311271	0.204582	0.0968898	0.0636806	1.80099
PVP01_0424200	1.89983	2.34086	0.883588	1.85573	1.745	1.08873	1.34147	0.506354	1.06345	0.614631	0.352224	0.377771	0.216487	2.34086
PVP01_0424400	0.995247	0.0733326	1.17042	0.284069	0.630767	1.57784	0.116259	1.85555	0.450355	0.533855	0.846358	0.285001	0.451833	1.17042
PVP01_0424500	0	0	0.249413	0	0.0623532	0	0	4	0	0.124706	2	0.0155517	0.249413	0.249413
PVP01_0500100	0	0.238914	0	0	0.0597285	0	4	0	0	0.119457	2	0.01427	0.238914	0.238914
PVP01_0500300	0	0	0	0.100929	0.0252323	0	0	0	4	0.0504645	2	0.00254667	0.100929	0.100929
PVP01_0500400	0.5334	0.110047	0.375093	2.79645	0.953747	0.559268	0.115384	0.393283	2.93207	1.24082	1.301	1.53964	1.6143	2.79645
PVP01_0500700	0	0	0	0	0	#DIV/0!	#DIV/0!	#DIV/0!	#DIV/0!	0	#DIV/0!	0	#DIV/0!	0
PVP01_0500800	0	0.0287469	0	2.33849	0.591809	0	0.0485746	0	3.95143	1.16453	1.96775	1.35614	2.29151	2.33849
PVP01_0500900	0.0963884	0.0662869	0.134487	0.0513552	0.0871294	1.10627	0.760787	1.54353	0.589413	0.0367091	0.421317	0.00134756	0.0154662	0.134487
PVP01_0501000	0	0.396788	0	0.184445	0.145308	0	2.73066	0	1.26934	0.188859	1.29971	0.0356676	0.245461	0.396788
PVP01_0501200	0.060689	0	0	0.0242511	0.021235	2.85797	0	0	1.14203	0.0286796	1.35058	0.000822522	0.0387342	0.060689
PVP01_0501300	0	0	0	0	0	#DIV/0!	#DIV/0!	#DIV/0!	#DIV/0!	0	#DIV/0!	0	#DIV/0!	0
PVP01_0501400	0	0	0	0	0	#DIV/0!	#DIV/0!	#DIV/0!	#DIV/0!	0	#DIV/0!	0	#DIV/0!	0
PVP01_0501500	0	0	0	0	0	#DIV/0!	#DIV/0!	#DIV/0!	#DIV/0!	0	#DIV/0!	0	#DIV/0!	0
PVP01_0501600	0	0	0	0	0	#DIV/0!	#DIV/0!	#DIV/0!	#DIV/0!	0	#DIV/0!	0	#DIV/0!	0
PVP01_0501700	0	0	0	0	0	#DIV/0!	#DIV/0!	#DIV/0!	#DIV/0!	0	#DIV/0!	0	#DIV/0!	0
PVP01_0501900	0.23577	0.121605	0.131585	0.596681	0.27141	0.868685	0.448049	0.48482	2.19845	0.222908	0.821296	0.049688	0.183073	0.596681
PVP01_0502100	3.54831	0	0.0667528	0.0318627	0.911731	3.89184	0	0.0732154	0.0349475	1.75793	1.92812	3.09032	3.38951	3.54831
PVP01_0502200	0	0	0	0	0	#DIV/0!	#DIV/0!	#DIV/0!	#DIV/0!	0	#DIV/0!	0	#DIV/0!	0
PVP01_0502400	0.268623	0.115459	0.24362	0	0.156925	1.71179	0.735757	1.55246	0	0.124281	0.791975	0.0154458	0.0984275	0.268623
PVP01_0502500	0	0	0.0926872	0	0.0231718	0	0	4	0	0.0463436	2	0.00214773	0.0926872	0.0926872
PVP01_0502600	41.0845	23.786	56.4439	60.629	45.4858	0.903237	0.522932	1.24091	1.33292	16.7297	0.3678	279.883	6.15319	60.629
PVP01_0502700	2.22485	2.22621	3.01734	3.27167	2.68502	0.828617	0.829123	1.12377	1.21849	0.540635	0.201352	0.292286	0.108858	3.27167
PVP01_0502800	0.72553	0.33891	0.641764	0.207866	0.478518	1.5162	0.70825	1.34115	0.434396	0.245226	0.51247	0.0601357	0.125671	0.72553
PVP01_0502900	5.82615	11.9449	11.1571	5.87846	8.70165	0.669545	1.37272	1.28218	0.675557	3.30589	0.379916	10.9289	1.25596	11.9449
PVP01_0503000	18.5138	4.48036	8.26368	5.85531	9.27829	1.99539	0.482887	0.890647	0.631077	6.35245	0.684658	40.3537	4.34926	18.5138
PVP01_0503100	0.463113	0.0562034	0.0456116	0.130629	0.173889	2.66326	0.323214	0.262303	0.75122	0.196492	1.12998	0.038609	0.222032	0.463113
PVP01_0503200	0.50879	0.09262	0.175386	1.1481	0.481224	1.05728	0.192468	0.364458	2.38579	0.479595	0.996614	0.230011	0.477971	1.1481
PVP01_0503400	2.6169	0.847512	8.91587	0.218867	3.14979	0.830818	0.26907	2.83063	0.0694863	3.97586	1.26226	15.8075	5.01859	8.91587
PVP01_0503500	36.8105	36.2039	34.9753	15.1156	30.7763	1.19607	1.17636	1.13644	0.491144	10.4684	0.340143	109.587	3.56074	36.8105
PVP01_0503600	8.85638	7.8917	14.2226	3.69044	8.66528	1.02205	0.910726	1.64133	0.425888	4.33081	0.499789	18.7559	2.16449	14.2226
PVP01_0503700	57.1486	35.6802	111.098	34.0191	59.4865	0.960699	0.599804	1.86762	0.57188	35.984	0.60491	1294.85	21.7671	111.098
PVP01_0503800	67.5529	114.201	47.3884	42.768	67.9776	0.993753	1.67998	0.697118	0.629149	32.6406	0.480167	1065.41	15.6729	114.201
PVP01_0503900	129.819	106.086	132.05	86.0251	113.495	1.14383	0.934719	1.16349	0.757964	21.7581	0.19171	473.417	4.17125	132.05
PVP01_0504000	102.409	54.1186	158.361	38.3695	88.3145	1.15959	0.612794	1.79315	0.434464	54.0649	0.612185	2923.01	33.0977	158.361
PVP01_0504100	11.0851	4.09774	38.1983	2.91728	14.0746	0.787596	0.291144	2.71399	0.207273	16.4814	1.17101	271.638	19.2999	38.1983
PVP01_0504200	14.1201	7.55352	30.3107	6.11889	14.5258	0.97207	0.520007	2.08668	0.421243	11.0848	0.763109	122.872	8.45889	30.3107
PVP01_0504300	548.979	435.313	347.568	457.714	447.394	1.22706	0.972998	0.776873	1.02307	82.7389	0.184935	6845.73	15.3014	548.979
PVP01_0504400	56.6039	17.1351	121.278	8.92063	50.9844	1.11022	0.336085	2.37873	0.174968	51.2767	1.00573	2629.3	51.5707	121.278
PVP01_0504500	656.265	1140.6	6651	811.075	2314.74	0.283516	0.492756	2.87333	0.350396	2897.89	1.25193	8.39777e+06	3627.96	6651
PVP01_0504600	0.202297	0.208681	0.846772	0.485021	0.435693	0.464311	0.478964	1.94351	1.11322	0.304098	0.697965	0.0924758	0.21225	0.846772
PVP01_0504700	50.1002	126.516	602.233	52.9728	207.955	0.240918	0.60838	2.89597	0.254731	265.22	1.27537	70341.7	338.254	602.233
PVP01_0504800	1.64176	0.846786	2.11448	0.857899	1.36523	1.20255	0.620251	1.54881	0.628391	0.6229	0.45626	0.388004	0.284204	2.11448
PVP01_0504900	6.64761	3.6414	10.7125	6.51895	6.88012	0.966206	0.529264	1.55702	0.947506	2.90752	0.422597	8.45365	1.22871	10.7125
PVP01_0505000	143.415	68.9886	69.5993	99.269	95.318	1.5046	0.723773	0.73018	1.04145	35.041	0.367622	1227.87	12.8819	143.415
PVP01_0505100	44.0375	32.7499	47.0593	28.7375	38.1461	1.15444	0.85854	1.23366	0.753355	8.79004	0.230431	77.2648	2.0255	47.0593
PVP01_0505200	19.6072	30.6279	29.6463	40.39	30.0678	0.652099	1.01863	0.98598	1.3433	8.49438	0.282507	72.1544	2.39972	40.39
PVP01_0505300	28.6944	20.2007	13.0645	19.754	20.4284	1.40463	0.988854	0.639526	0.966987	6.4047	0.313519	41.0201	2.008	28.6944
PVP01_0505400	38.8906	30.6643	23.7305	33.3022	31.6469	1.22889	0.968951	0.749852	1.05231	6.29407	0.198884	39.6154	1.25179	38.8906
PVP01_0505500	186.334	201.195	220.722	222.625	207.719	0.897048	0.968592	1.0626	1.07176	17.2351	0.0829732	297.049	1.43005	222.625
PVP01_0505600	88.8129	52.5496	177.339	21.233	84.9836	1.04506	0.61835	2.08674	0.249848	67.4791	0.794025	4553.43	53.5801	177.339
PVP01_0505700	63.1921	50.1757	68.6541	63.7109	61.4332	1.02863	0.816752	1.11754	1.03708	7.8984	0.128569	62.3848	1.01549	68.6541
PVP01_0505800	57.3621	69.9207	56.8174	43.5117	56.903	1.00807	1.22877	0.998496	0.764665	10.7859	0.189549	116.335	2.04445	69.9207
PVP01_0505900	55.894	26.2171	29.3817	29.9073	35.35	1.58116	0.741643	0.831165	0.846033	13.7926	0.390173	190.236	5.38151	55.894
PVP01_0506000	42.3005	24.0516	27.8786	27.9603	30.5478	1.38473	0.787344	0.912624	0.915298	8.04459	0.263345	64.7155	2.1185	42.3005
PVP01_0506100	80.3221	48.4357	62.7509	80.9222	68.1077	1.17934	0.711163	0.921348	1.18815	15.5894	0.228893	243.029	3.5683	80.9222
PVP01_0506200	5.56193	6.4074	2.94847	6.0221	5.23498	1.06246	1.22396	0.563225	1.15036	1.56303	0.298574	2.44305	0.466678	6.4074
PVP01_0506300	3.50648	4.70481	3.81817	5.02658	4.26401	0.822343	1.10338	0.895441	1.17884	0.718434	0.168488	0.516148	0.121047	5.02658
PVP01_0506400	117.159	43.2738	98.5567	86.1679	86.2894	1.35775	0.501496	1.14217	0.998593	31.3782	0.363639	984.592	11.4104	117.159
PVP01_0506500	1052.6	902.832	541.248	936.012	858.173	1.22656	1.05204	0.630698	1.0907	220.829	0.257325	48765.6	56.8248	1052.6
PVP01_0506600	131.53	100.1	105.715	115.479	113.206	1.16186	0.884229	0.933829	1.02008	13.7697	0.121634	189.606	1.67488	131.53
PVP01_0506700	4.76354	4.15014	7.74179	6.00632	5.66545	0.840806	0.732535	1.36649	1.06017	1.58503	0.279772	2.51233	0.443448	7.74179
PVP01_0506800	28.2543	18.2695	21.7869	19.0748	21.8464	1.29332	0.836271	0.997278	0.873133	4.52919	0.20732	20.5136	0.938992	28.2543
PVP01_0506900	96.8327	63.8564	72.1732	125.944	89.7016	1.0795	0.711876	0.804592	1.40403	27.926	0.311321	779.861	8.69395	125.944
PVP01_0507000	44.7782	38.0587	77.2591	82.568	60.666	0.73811	0.627348	1.27352	1.36103	22.4985	0.370858	506.18	8.34372	82.568
PVP01_0507100	45.7014	39.3024	38.0738	52.0189	43.7741	1.04403	0.897845	0.869779	1.18835	6.43378	0.146977	41.3936	0.945617	52.0189
PVP01_0507200	20.4181	13.7895	33.118	30.1694	24.3738	0.837709	0.565752	1.35876	1.23778	8.90178	0.36522	79.2417	3.25111	33.118
PVP01_0507300	28.1543	18.8037	18.3684	22.7392	22.0164	1.27879	0.854077	0.834305	1.03283	4.53966	0.206195	20.6085	0.936054	28.1543
PVP01_0507400	48.9073	53.8141	55.7107	55.5894	53.5054	0.914063	1.00577	1.04122	1.03895	3.1856	0.059538	10.1481	0.189665	55.7107
PVP01_0507500	50.018	42.1183	43.7393	52.6114	47.1218	1.06146	0.893819	0.928219	1.1165	5	0.106108	25	0.530541	52.6114
PVP01_0507600	476.159	456.821	383.841	299.995	404.204	1.17802	1.13017	0.949622	0.742187	80.0422	0.198024	6406.75	15.8503	476.159
PVP01_0507700	56.4678	74.1331	50.7189	62.0712	60.8477	0.928018	1.21834	0.833538	1.02011	9.99625	0.164283	99.925	1.64221	74.1331
PVP01_0507800	152.005	159.248	98.7415	153.15	140.786	1.07969	1.13113	0.701358	1.08782	28.2095	0.200371	795.773	5.65236	159.248
PVP01_0507900	97.0371	56.5578	57.0703	64.3175	68.7457	1.41154	0.822711	0.830166	0.935586	19.1909	0.279158	368.291	5.35729	97.0371
PVP01_0508000	148.952	199.541	141.704	215.18	176.344	0.844666	1.13154	0.803565	1.22023	36.4993	0.206977	1332.2	7.55452	215.18
PVP01_0508100	27.1112	20.2964	32.5075	29.4559	27.3427	0.991532	0.742295	1.18889	1.07728	5.19117	0.189855	26.9482	0.985572	32.5075
PVP01_0508200	48.5601	61.106	36.7739	55.0762	50.379	0.963895	1.21292	0.729944	1.09324	10.417	0.206772	108.513	2.15393	61.106
PVP01_0508300	6.57293	9.47818	9.60045	14.3996	10.0128	0.656453	0.946607	0.958819	1.43812	3.24205	0.32379	10.5109	1.04974	14.3996
PVP01_0508400	87.0251	80.1615	155.292	138.038	115.129	0.755891	0.696275	1.34885	1.19898	37.1952	0.323074	1383.48	12.0168	155.292
PVP01_0508500	133.389	85.794	173.588	121.599	128.593	1.0373	0.667177	1.34991	0.945615	36.1857	0.281398	1309.41	10.1826	173.588
PVP01_0508600	130.686	65.5398	126.992	137.671	115.222	1.13421	0.568812	1.10215	1.19483	33.4163	0.290016	1116.65	9.69127	137.671
PVP01_0508700	93.3623	71.5436	87.1978	90.8569	85.7401	1.0889	0.834424	1.017	1.05968	9.79702	0.114264	95.9817	1.11945	93.3623
PVP01_0508800	118.021	79.4589	94.8925	80.2096	93.1455	1.26706	0.853062	1.01876	0.861122	18.0416	0.193693	325.501	3.49454	118.021
PVP01_0508900	109.968	133.723	127.194	129.064	124.987	0.879834	1.06989	1.01766	1.03262	10.3824	0.0830674	107.794	0.862437	133.723
PVP01_0509000	62.8131	71.0637	71.8465	70.1159	68.9598	0.910865	1.03051	1.04186	1.01676	4.15844	0.0603024	17.2926	0.250764	71.8465
PVP01_0509100	67.0088	30.5957	30.9606	38.1893	41.6886	1.60737	0.73391	0.742663	0.916061	17.2385	0.413507	297.167	7.12825	67.0088
PVP01_0509200	47.3374	27.4449	65.786	48.5334	47.2754	1.00131	0.580532	1.39155	1.02661	15.6788	0.331649	245.826	5.19986	65.786
PVP01_0509300	160.204	156.313	155.673	199.488	167.919	0.954052	0.930881	0.927069	1.188	21.1407	0.125898	446.929	2.66157	199.488
PVP01_0509400	16.7949	24.2138	18.0445	15.7013	18.6886	0.89867	1.29564	0.965534	0.840153	3.80582	0.203644	14.4843	0.77503	24.2138
PVP01_0509500	107.794	119.064	74.5477	102.395	100.95	1.06779	1.17943	0.73846	1.01431	18.922	0.187439	358.042	3.54672	119.064
PVP01_0509600	186.895	109.108	111.535	126.032	133.393	1.40109	0.817947	0.836141	0.944821	36.4426	0.273198	1328.06	9.95604	186.895
PVP01_0509700	94.54	82.7304	57.0536	87.5194	80.4609	1.17498	1.02821	0.709085	1.08773	16.3411	0.203094	267.032	3.31878	94.54
PVP01_0509800	10.4275	15.0652	11.4681	18.8614	13.9555	0.747194	1.07951	0.821759	1.35153	3.8268	0.274214	14.6444	1.04936	18.8614
PVP01_0509900	21.5029	14.8295	12.5278	12.1544	15.2537	1.40969	0.972194	0.821299	0.796819	4.33084	0.283922	18.7562	1.22962	21.5029
PVP01_0510000	5.27215	4.53463	5.36726	5.41564	5.14742	1.02423	0.880952	1.04271	1.05211	0.412852	0.0802057	0.170447	0.0331131	5.41564
PVP01_0510100	37.2106	20.6087	30.0471	33.6631	30.3824	1.22474	0.678311	0.988965	1.10798	7.14201	0.235071	51.0083	1.67888	37.2106
PVP01_0510200	4.42225	5.1592	4.36322	6.60564	5.13758	0.860766	1.00421	0.849276	1.28575	1.04355	0.203121	1.089	0.211967	6.60564
PVP01_0510300	2.37184	2.12513	5.23065	4.43018	3.53945	0.670115	0.600412	1.47781	1.25166	1.5294	0.4321	2.33906	0.660853	5.23065
PVP01_0510400	104.617	75.8081	83.9116	80.2155	86.1381	1.21453	0.880077	0.974153	0.931244	12.7569	0.148098	162.738	1.88927	104.617
PVP01_0510500	339.071	275.71	177.194	261.899	263.468	1.28695	1.04646	0.672543	0.994043	66.6117	0.252826	4437.12	16.8412	339.071
PVP01_0510600	329.302	195.424	138.501	145.085	202.078	1.62958	0.967072	0.685384	0.717965	88.5446	0.438171	7840.15	38.7977	329.302
PVP01_0510700	16.6696	14.3213	16.0608	13.8937	15.2363	1.09407	0.939943	1.05411	0.911879	1.3384	0.0878426	1.79132	0.117569	16.6696
PVP01_0510800	64.8842	41.0441	66.255	80.239	63.1056	1.02818	0.650404	1.04991	1.2715	16.2619	0.257693	264.448	4.19057	80.239
[truncated: 4,676 more rows]

## Sheet: Table_S4
###### Siegel et al. 2020; Table S4: 5'UTRs for PVP01(based on RNA-seq data)
###### Remove the first few rows to convert to a gff format
###### Columns: 1.Sequence (chromosome); 2.Source (software); 3. Feature (e.g. "gene" or "exon"); 4. Start (where first base is 1); 5. End; 6. Score (not used); 7. Strand (+ or -); 8. Phase (for CDS features); 9. Attributes (other information)
##sequence-region PvP01_00_v1	4802351
##sequence-region PvP01_01_v1	1021664
##sequence-region PvP01_02_v1	956327
##sequence-region PvP01_03_v1	896704
##sequence-region PvP01_04_v1	1012024
##sequence-region PvP01_05_v1	1524814
##sequence-region PvP01_06_v1	1042791
##sequence-region PvP01_07_v1	1652210
##sequence-region PvP01_08_v1	1761288
##sequence-region PvP01_09_v1	2237066
##sequence-region PvP01_10_v1	1548844
##sequence-region PvP01_11_v1	2131221
##sequence-region PvP01_12_v1	3182763
##sequence-region PvP01_13_v1	2093556
##sequence-region PvP01_14_v1	3153402
##sequence-region PvP01_API_v1	29582
##sequence-region PvP01_MIT_v1	5989
PvP01_00_v1	UTR_finder_v2	5UTR	23572	24167	.	-	.	Parent=PVP01_0000070;coverage_threshold_of.5.reads_at_edge_of_window
PvP01_00_v1	UTR_finder_v2	5UTR	29658	30325	.	+	.	Parent=PVP01_0000090;coverage_threshold_of.5.reads_at_edge_of_window
PvP01_00_v1	UTR_finder_v2	5UTR	37533	38478	.	-	.	Parent=PVP01_0000100;coverage_threshold_of.5.reads_at_edge_of_window
PvP01_00_v1	UTR_finder_v2	5UTR	44437	44718	.	-	.	Parent=PVP01_0000120;coverage_threshold_of.5.reads_at_edge_of_window
PvP01_00_v1	UTR_finder_v2	5UTR	53191	53571	.	-	.	Parent=PVP01_0000130;coverage_threshold_of.5.reads_at_edge_of_window
PvP01_00_v1	UTR_finder_v2	5UTR	63755	65259	.	-	.	Parent=PVP01_0000150;coverage_threshold_of.5.reads_at_edge_of_window
PvP01_00_v1	UTR_finder_v2	5UTR	69072	69564	.	-	.	Parent=PVP01_0000160;coverage_threshold_of.5.reads_at_edge_of_window
PvP01_00_v1	UTR_finder_v2	5UTR	74619	75073	.	-	.	Parent=PVP01_0000170;coverage_threshold_of.5.reads_at_edge_of_window
PvP01_00_v1	UTR_finder_v2	5UTR	85553	85855	.	+	.	Parent=PVP01_0000190;coverage_threshold_of.5.reads_at_edge_of_window
PvP01_00_v1	UTR_finder_v2	5UTR	92234	92830	.	-	.	Parent=PVP01_0000200;coverage_threshold_of.5.reads_at_edge_of_window
PvP01_00_v1	UTR_finder_v2	5UTR	653549	654442	.	-	.	Parent=PVP01_0001430;coverage_threshold_of.5.reads_at_edge_of_window
PvP01_00_v1	UTR_finder_v2	5UTR	666055	666456	.	+	.	Parent=PVP01_0001440;coverage_threshold_of.5.reads_at_edge_of_window
PvP01_00_v1	UTR_finder_v2	5UTR	1570455	1571288	.	+	.	Parent=PVP01_0003380;coverage_threshold_of.60.reads_at_edge_of_window
PvP01_00_v1	UTR_finder_v2	5UTR	1577246	1578298	.	+	.	Parent=PVP01_0003400;coverage_threshold_of.5.reads_at_edge_of_window
PvP01_00_v1	UTR_finder_v2	5UTR	1963554	1964818	.	+	.	Parent=PVP01_0004210;coverage_threshold_of.5.reads_at_edge_of_window
PvP01_00_v1	UTR_finder_v2	5UTR	1969264	1970763	.	-	.	Parent=PVP01_0004220;coverage_threshold_of.5.reads_at_edge_of_window
PvP01_00_v1	UTR_finder_v2	5UTR	1983161	1983564	.	+	.	Parent=PVP01_0004250;coverage_threshold_of.5.reads_at_edge_of_window
PvP01_00_v1	UTR_finder_v2	5UTR	1995467	1995580	.	-	.	Parent=PVP01_0004275;coverage_threshold_of.5.reads_at_edge_of_window
PvP01_00_v1	UTR_finder_v2	5UTR	2005729	2006016	.	-	.	Parent=PVP01_0004280;coverage_threshold_of.5.reads_at_edge_of_window
PvP01_00_v1	UTR_finder_v2	5UTR	2011689	2011871	.	+	.	Parent=PVP01_0004290;coverage_threshold_of.5.reads_at_edge_of_window
PvP01_00_v1	UTR_finder_v2	5UTR	2016344	2017264	.	-	.	Parent=PVP01_0004300;coverage_threshold_of.5.reads_at_edge_of_window
PvP01_00_v1	UTR_finder_v2	5UTR	2038945	2039044	.	+	.	Parent=PVP01_0004350;coverage_threshold_of.5.reads_at_edge_of_window
PvP01_00_v1	UTR_finder_v2	5UTR	2059091	2059841	.	-	.	Parent=PVP01_0004390;coverage_threshold_of.5.reads_at_edge_of_window
PvP01_00_v1	UTR_finder_v2	5UTR	2063982	2064656	.	-	.	Parent=PVP01_0004400;coverage_threshold_of.5.reads_at_edge_of_window
PvP01_00_v1	UTR_finder_v2	5UTR	2703044	2703426	.	-	.	Parent=PVP01_0005920;coverage_threshold_of.5.reads_at_edge_of_window
PvP01_00_v1	UTR_finder_v2	5UTR	3306927	3307079	.	+	.	Parent=PVP01_0007310;coverage_threshold_of.5.reads_at_edge_of_window
PvP01_00_v1	UTR_finder_v2	5UTR	4068013	4068534	.	-	.	Parent=PVP01_0009180;coverage_threshold_of.5.reads_at_edge_of_window
PvP01_01_v1	UTR_finder_v2	5UTR	107069	107429	.	-	.	Parent=PVP01_0102300;coverage_threshold_of.5.reads_at_edge_of_window
PvP01_01_v1	UTR_finder_v2	5UTR	120301	121395	.	+	.	Parent=PVP01_0102600;coverage_threshold_of.15.reads_at_edge_of_window
PvP01_01_v1	UTR_finder_v2	5UTR	125649	126672	.	-	.	Parent=PVP01_0102700;coverage_threshold_of.5.reads_at_edge_of_window
PvP01_01_v1	UTR_finder_v2	5UTR	144205	145281	.	-	.	Parent=PVP01_0103100;coverage_threshold_of.5.reads_at_edge_of_window
PvP01_01_v1	UTR_finder_v2	5UTR	158007	159148	.	-	.	Parent=PVP01_0103400;coverage_threshold_of.5.reads_at_edge_of_window
PvP01_01_v1	UTR_finder_v2	5UTR	159183	159658	.	+	.	Parent=PVP01_0103500;coverage_threshold_of.5.reads_at_edge_of_window
PvP01_01_v1	UTR_finder_v2	5UTR	163120	165700	.	-	.	Parent=PVP01_0103600;coverage_threshold_of.5.reads_at_edge_of_window
PvP01_01_v1	UTR_finder_v2	5UTR	176421	177635	.	+	.	Parent=PVP01_0103800;coverage_threshold_of.5.reads_at_edge_of_window
PvP01_01_v1	UTR_finder_v2	5UTR	181181	184167	.	-	.	Parent=PVP01_0103900;coverage_threshold_of.5.reads_at_edge_of_window
PvP01_01_v1	UTR_finder_v2	5UTR	183880	184256	.	+	.	Parent=PVP01_0104000;coverage_threshold_of.5.reads_at_edge_of_window
PvP01_01_v1	UTR_finder_v2	5UTR	200407	201158	.	-	.	Parent=PVP01_0104100;coverage_threshold_of.10.reads_at_edge_of_window
PvP01_01_v1	UTR_finder_v2	5UTR	212846	213969	.	+	.	Parent=PVP01_0104300;coverage_threshold_of.5.reads_at_edge_of_window
PvP01_01_v1	UTR_finder_v2	5UTR	228448	230869	.	-	.	Parent=PVP01_0104400;coverage_threshold_of.5.reads_at_edge_of_window
PvP01_01_v1	UTR_finder_v2	5UTR	229081	231454	.	+	.	Parent=PVP01_0104500;coverage_threshold_of.5.reads_at_edge_of_window
PvP01_01_v1	UTR_finder_v2	5UTR	238818	239524	.	+	.	Parent=PVP01_0104600;coverage_threshold_of.5.reads_at_edge_of_window
PvP01_01_v1	UTR_finder_v2	5UTR	246542	247757	.	-	.	Parent=PVP01_0104700;coverage_threshold_of.15.reads_at_edge_of_window
PvP01_01_v1	UTR_finder_v2	5UTR	261674	263387	.	-	.	Parent=PVP01_0104800;coverage_threshold_of.5.reads_at_edge_of_window
PvP01_01_v1	UTR_finder_v2	5UTR	277745	277772	.	-	.	Parent=PVP01_0105100;coverage_threshold_of.90.reads_at_edge_of_window
PvP01_01_v1	UTR_finder_v2	5UTR	282576	284161	.	-	.	Parent=PVP01_0105200;coverage_threshold_of.5.reads_at_edge_of_window
PvP01_01_v1	UTR_finder_v2	5UTR	282856	284867	.	+	.	Parent=PVP01_0105300;coverage_threshold_of.5.reads_at_edge_of_window
PvP01_01_v1	UTR_finder_v2	5UTR	292761	293801	.	+	.	Parent=PVP01_0105500;coverage_threshold_of.5.reads_at_edge_of_window
PvP01_01_v1	UTR_finder_v2	5UTR	299333	301082	.	-	.	Parent=PVP01_0105600;coverage_threshold_of.5.reads_at_edge_of_window
PvP01_01_v1	UTR_finder_v2	5UTR	310463	312190	.	-	.	Parent=PVP01_0105700;coverage_threshold_of.5.reads_at_edge_of_window
PvP01_01_v1	UTR_finder_v2	5UTR	318814	319332	.	-	.	Parent=PVP01_0105900;coverage_threshold_of.25.reads_at_edge_of_window
PvP01_01_v1	UTR_finder_v2	5UTR	321941	322296	.	-	.	Parent=PVP01_0106000;coverage_threshold_of.15.reads_at_edge_of_window
PvP01_01_v1	UTR_finder_v2	5UTR	324102	324771	.	-	.	Parent=PVP01_0106100;coverage_threshold_of.5.reads_at_edge_of_window
PvP01_01_v1	UTR_finder_v2	5UTR	324569	325828	.	+	.	Parent=PVP01_0106200;coverage_threshold_of.5.reads_at_edge_of_window
PvP01_01_v1	UTR_finder_v2	5UTR	335678	337543	.	-	.	Parent=PVP01_0106300;coverage_threshold_of.25.reads_at_edge_of_window
PvP01_01_v1	UTR_finder_v2	5UTR	336148	336657	.	+	.	Parent=PVP01_0106400;coverage_threshold_of.5.reads_at_edge_of_window
PvP01_01_v1	UTR_finder_v2	5UTR	337634	338071	.	+	.	Parent=PVP01_0106500;coverage_threshold_of.15.reads_at_edge_of_window
PvP01_01_v1	UTR_finder_v2	5UTR	340248	341525	.	-	.	Parent=PVP01_0106600;coverage_threshold_of.5.reads_at_edge_of_window
PvP01_01_v1	UTR_finder_v2	5UTR	348865	354422	.	-	.	Parent=PVP01_0106700;coverage_threshold_of.5.reads_at_edge_of_window
PvP01_01_v1	UTR_finder_v2	5UTR	351880	356192	.	+	.	Parent=PVP01_0106800;coverage_threshold_of.5.reads_at_edge_of_window
PvP01_01_v1	UTR_finder_v2	5UTR	358552	359017	.	+	.	Parent=PVP01_0106900;coverage_threshold_of.5.reads_at_edge_of_window
PvP01_01_v1	UTR_finder_v2	5UTR	372014	373249	.	-	.	Parent=PVP01_0107400;coverage_threshold_of.5.reads_at_edge_of_window
PvP01_01_v1	UTR_finder_v2	5UTR	373252	375339	.	+	.	Parent=PVP01_0107500;coverage_threshold_of.5.reads_at_edge_of_window
PvP01_01_v1	UTR_finder_v2	5UTR	383688	384777	.	+	.	Parent=PVP01_0107700;coverage_threshold_of.5.reads_at_edge_of_window
PvP01_01_v1	UTR_finder_v2	5UTR	389253	390004	.	+	.	Parent=PVP01_0107800;coverage_threshold_of.5.reads_at_edge_of_window
PvP01_01_v1	UTR_finder_v2	5UTR	393616	394690	.	+	.	Parent=PVP01_0107900;coverage_threshold_of.5.reads_at_edge_of_window
PvP01_01_v1	UTR_finder_v2	5UTR	399040	399534	.	+	.	Parent=PVP01_0108000;coverage_threshold_of.60.reads_at_edge_of_window
PvP01_01_v1	UTR_finder_v2	5UTR	403046	404302	.	+	.	Parent=PVP01_0108100;coverage_threshold_of.70.reads_at_edge_of_window
PvP01_01_v1	UTR_finder_v2	5UTR	406035	406548	.	+	.	Parent=PVP01_0108200;coverage_threshold_of.5.reads_at_edge_of_window
PvP01_01_v1	UTR_finder_v2	5UTR	409436	410445	.	+	.	Parent=PVP01_0108300;coverage_threshold_of.35.reads_at_edge_of_window
PvP01_01_v1	UTR_finder_v2	5UTR	411325	411839	.	-	.	Parent=PVP01_0108400;coverage_threshold_of.5.reads_at_edge_of_window
PvP01_01_v1	UTR_finder_v2	5UTR	415633	416240	.	+	.	Parent=PVP01_0108600;coverage_threshold_of.5.reads_at_edge_of_window
PvP01_01_v1	UTR_finder_v2	5UTR	418744	420717	.	+	.	Parent=PVP01_0108700;coverage_threshold_of.5.reads_at_edge_of_window
PvP01_01_v1	UTR_finder_v2	5UTR	427707	428355	.	-	.	Parent=PVP01_0108800;coverage_threshold_of.10.reads_at_edge_of_window
PvP01_01_v1	UTR_finder_v2	5UTR	429970	430551	.	-	.	Parent=PVP01_0108900;coverage_threshold_of.10.reads_at_edge_of_window
PvP01_01_v1	UTR_finder_v2	5UTR	431737	432549	.	-	.	Parent=PVP01_0109000;coverage_threshold_of.5.reads_at_edge_of_window
PvP01_01_v1	UTR_finder_v2	5UTR	434399	435684	.	+	.	Parent=PVP01_0109100;coverage_threshold_of.5.reads_at_edge_of_window
PvP01_01_v1	UTR_finder_v2	5UTR	439963	440652	.	-	.	Parent=PVP01_0109200;coverage_threshold_of.5.reads_at_edge_of_window
PvP01_01_v1	UTR_finder_v2	5UTR	440364	442224	.	+	.	Parent=PVP01_0109300;coverage_threshold_of.5.reads_at_edge_of_window
PvP01_01_v1	UTR_finder_v2	5UTR	447528	448243	.	+	.	Parent=PVP01_0109400;coverage_threshold_of.5.reads_at_edge_of_window
PvP01_01_v1	UTR_finder_v2	5UTR	465840	466437	.	-	.	Parent=PVP01_0109700;coverage_threshold_of.5.reads_at_edge_of_window
PvP01_01_v1	UTR_finder_v2	5UTR	466219	466978	.	+	.	Parent=PVP01_0109800;coverage_threshold_of.5.reads_at_edge_of_window
PvP01_01_v1	UTR_finder_v2	5UTR	472180	472475	.	-	.	Parent=PVP01_0109900;coverage_threshold_of.5.reads_at_edge_of_window
PvP01_01_v1	UTR_finder_v2	5UTR	476004	476381	.	-	.	Parent=PVP01_0110000;coverage_threshold_of.5.reads_at_edge_of_window
PvP01_01_v1	UTR_finder_v2	5UTR	478992	479767	.	-	.	Parent=PVP01_0110100;coverage_threshold_of.5.reads_at_edge_of_window
PvP01_01_v1	UTR_finder_v2	5UTR	479797	481245	.	+	.	Parent=PVP01_0110200;coverage_threshold_of.5.reads_at_edge_of_window
PvP01_01_v1	UTR_finder_v2	5UTR	489391	490799	.	-	.	Parent=PVP01_0110300;coverage_threshold_of.5.reads_at_edge_of_window
PvP01_01_v1	UTR_finder_v2	5UTR	502164	502587	.	-	.	Parent=PVP01_0110400;coverage_threshold_of.5.reads_at_edge_of_window
PvP01_01_v1	UTR_finder_v2	5UTR	502651	503633	.	+	.	Parent=PVP01_0110500;coverage_threshold_of.5.reads_at_edge_of_window
PvP01_01_v1	UTR_finder_v2	5UTR	506200	507278	.	+	.	Parent=PVP01_0110600;coverage_threshold_of.10.reads_at_edge_of_window
PvP01_01_v1	UTR_finder_v2	5UTR	514434	514943	.	-	.	Parent=PVP01_0110700;coverage_threshold_of.5.reads_at_edge_of_window
PvP01_01_v1	UTR_finder_v2	5UTR	515002	515345	.	+	.	Parent=PVP01_0110800;coverage_threshold_of.10.reads_at_edge_of_window
PvP01_01_v1	UTR_finder_v2	5UTR	518498	519099	.	-	.	Parent=PVP01_0110900;coverage_threshold_of.10.reads_at_edge_of_window
PvP01_01_v1	UTR_finder_v2	5UTR	520630	521476	.	-	.	Parent=PVP01_0111000;coverage_threshold_of.5.reads_at_edge_of_window
PvP01_01_v1	UTR_finder_v2	5UTR	523724	524090	.	-	.	Parent=PVP01_0111100;coverage_threshold_of.5.reads_at_edge_of_window
PvP01_01_v1	UTR_finder_v2	5UTR	525441	525877	.	-	.	Parent=PVP01_0111200;coverage_threshold_of.5.reads_at_edge_of_window
PvP01_01_v1	UTR_finder_v2	5UTR	525551	526034	.	+	.	Parent=PVP01_0111300;coverage_threshold_of.5.reads_at_edge_of_window
PvP01_01_v1	UTR_finder_v2	5UTR	533387	535271	.	-	.	Parent=PVP01_0111500;coverage_threshold_of.5.reads_at_edge_of_window
PvP01_01_v1	UTR_finder_v2	5UTR	535283	536687	.	+	.	Parent=PVP01_0111600;coverage_threshold_of.5.reads_at_edge_of_window
PvP01_01_v1	UTR_finder_v2	5UTR	539659	540263	.	+	.	Parent=PVP01_0111700;coverage_threshold_of.10.reads_at_edge_of_window
PvP01_01_v1	UTR_finder_v2	5UTR	543376	546061	.	-	.	Parent=PVP01_0111800;coverage_threshold_of.5.reads_at_edge_of_window
PvP01_01_v1	UTR_finder_v2	5UTR	545222	546577	.	+	.	Parent=PVP01_0111900;coverage_threshold_of.5.reads_at_edge_of_window
PvP01_01_v1	UTR_finder_v2	5UTR	552048	552294	.	-	.	Parent=PVP01_0112000;coverage_threshold_of.5.reads_at_edge_of_window
PvP01_01_v1	UTR_finder_v2	5UTR	554066	555356	.	-	.	Parent=PVP01_0112100;coverage_threshold_of.5.reads_at_edge_of_window
PvP01_01_v1	UTR_finder_v2	5UTR	555499	557179	.	+	.	Parent=PVP01_0112200;coverage_threshold_of.5.reads_at_edge_of_window
PvP01_01_v1	UTR_finder_v2	5UTR	564447	565160	.	-	.	Parent=PVP01_0112300;coverage_threshold_of.10.reads_at_edge_of_window
PvP01_01_v1	UTR_finder_v2	5UTR	568847	568921	.	-	.	Parent=PVP01_0112400;coverage_threshold_of.5.reads_at_edge_of_window
PvP01_01_v1	UTR_finder_v2	5UTR	571261	572122	.	-	.	Parent=PVP01_0112500;coverage_threshold_of.5.reads_at_edge_of_window
PvP01_01_v1	UTR_finder_v2	5UTR	586744	587445	.	-	.	Parent=PVP01_0112900;coverage_threshold_of.25.reads_at_edge_of_window
PvP01_01_v1	UTR_finder_v2	5UTR	592335	592725	.	-	.	Parent=PVP01_0113100;coverage_threshold_of.5.reads_at_edge_of_window
PvP01_01_v1	UTR_finder_v2	5UTR	596354	596890	.	-	.	Parent=PVP01_0113200;coverage_threshold_of.5.reads_at_edge_of_window
PvP01_01_v1	UTR_finder_v2	5UTR	597476	597823	.	+	.	Parent=PVP01_0113300;coverage_threshold_of.5.reads_at_edge_of_window
PvP01_01_v1	UTR_finder_v2	5UTR	603585	603928	.	-	.	Parent=PVP01_0113400;coverage_threshold_of.20.reads_at_edge_of_window
PvP01_01_v1	UTR_finder_v2	5UTR	604104	604220	.	+	.	Parent=PVP01_0113500;coverage_threshold_of.15.reads_at_edge_of_window
PvP01_01_v1	UTR_finder_v2	5UTR	606932	607891	.	+	.	Parent=PVP01_0113600;coverage_threshold_of.5.reads_at_edge_of_window
PvP01_01_v1	UTR_finder_v2	5UTR	612925	613957	.	-	.	Parent=PVP01_0113700;coverage_threshold_of.10.reads_at_edge_of_window
PvP01_01_v1	UTR_finder_v2	5UTR	621424	621779	.	+	.	Parent=PVP01_0113900;coverage_threshold_of.5.reads_at_edge_of_window
PvP01_01_v1	UTR_finder_v2	5UTR	626074	626752	.	+	.	Parent=PVP01_0114000;coverage_threshold_of.5.reads_at_edge_of_window
PvP01_01_v1	UTR_finder_v2	5UTR	630874	631768	.	-	.	Parent=PVP01_0114100;coverage_threshold_of.5.reads_at_edge_of_window
PvP01_01_v1	UTR_finder_v2	5UTR	630991	632061	.	+	.	Parent=PVP01_0114200;coverage_threshold_of.10.reads_at_edge_of_window
PvP01_01_v1	UTR_finder_v2	5UTR	642064	642716	.	-	.	Parent=PVP01_0114300;coverage_threshold_of.5.reads_at_edge_of_window
PvP01_01_v1	UTR_finder_v2	5UTR	644859	645266	.	-	.	Parent=PVP01_0114400;coverage_threshold_of.5.reads_at_edge_of_window
PvP01_01_v1	UTR_finder_v2	5UTR	648962	649531	.	+	.	Parent=PVP01_0114600;coverage_threshold_of.5.reads_at_edge_of_window
PvP01_01_v1	UTR_finder_v2	5UTR	655387	658722	.	+	.	Parent=PVP01_0114800;coverage_threshold_of.5.reads_at_edge_of_window
PvP01_01_v1	UTR_finder_v2	5UTR	665661	667286	.	-	.	Parent=PVP01_0114900;coverage_threshold_of.5.reads_at_edge_of_window
PvP01_01_v1	UTR_finder_v2	5UTR	666761	669781	.	+	.	Parent=PVP01_0115000;coverage_threshold_of.5.reads_at_edge_of_window
PvP01_01_v1	UTR_finder_v2	5UTR	688771	689163	.	-	.	Parent=PVP01_0115300;coverage_threshold_of.5.reads_at_edge_of_window
PvP01_01_v1	UTR_finder_v2	5UTR	693296	694117	.	-	.	Parent=PVP01_0115400;coverage_threshold_of.5.reads_at_edge_of_window
PvP01_01_v1	UTR_finder_v2	5UTR	694266	696218	.	+	.	Parent=PVP01_0115500;coverage_threshold_of.5.reads_at_edge_of_window
PvP01_01_v1	UTR_finder_v2	5UTR	698606	700506	.	+	.	Parent=PVP01_0115600;coverage_threshold_of.5.reads_at_edge_of_window
PvP01_01_v1	UTR_finder_v2	5UTR	703337	704052	.	-	.	Parent=PVP01_0115700;coverage_threshold_of.5.reads_at_edge_of_window
PvP01_01_v1	UTR_finder_v2	5UTR	711344	712047	.	+	.	Parent=PVP01_0115900;coverage_threshold_of.25.reads_at_edge_of_window
PvP01_01_v1	UTR_finder_v2	5UTR	733665	734112	.	-	.	Parent=PVP01_0116100;coverage_threshold_of.20.reads_at_edge_of_window
PvP01_01_v1	UTR_finder_v2	5UTR	740964	743571	.	-	.	Parent=PVP01_0116300;coverage_threshold_of.5.reads_at_edge_of_window
PvP01_01_v1	UTR_finder_v2	5UTR	742142	743974	.	+	.	Parent=PVP01_0116400;coverage_threshold_of.5.reads_at_edge_of_window
PvP01_01_v1	UTR_finder_v2	5UTR	746899	747899	.	-	.	Parent=PVP01_0116500;coverage_threshold_of.20.reads_at_edge_of_window
PvP01_01_v1	UTR_finder_v2	5UTR	756926	757189	.	-	.	Parent=PVP01_0116600;coverage_threshold_of.5.reads_at_edge_of_window
PvP01_01_v1	UTR_finder_v2	5UTR	769802	771601	.	-	.	Parent=PVP01_0116900;coverage_threshold_of.5.reads_at_edge_of_window
PvP01_01_v1	UTR_finder_v2	5UTR	770727	772076	.	+	.	Parent=PVP01_0117000;coverage_threshold_of.5.reads_at_edge_of_window
PvP01_01_v1	UTR_finder_v2	5UTR	775140	775415	.	+	.	Parent=PVP01_0117100;coverage_threshold_of.10.reads_at_edge_of_window
PvP01_01_v1	UTR_finder_v2	5UTR	780163	780956	.	-	.	Parent=PVP01_0117200;coverage_threshold_of.10.reads_at_edge_of_window
PvP01_01_v1	UTR_finder_v2	5UTR	780446	780979	.	+	.	Parent=PVP01_0117300;coverage_threshold_of.5.reads_at_edge_of_window
PvP01_01_v1	UTR_finder_v2	5UTR	784202	785372	.	-	.	Parent=PVP01_0117400;coverage_threshold_of.15.reads_at_edge_of_window
PvP01_01_v1	UTR_finder_v2	5UTR	794549	795206	.	-	.	Parent=PVP01_0117600;coverage_threshold_of.10.reads_at_edge_of_window
PvP01_01_v1	UTR_finder_v2	5UTR	794713	795735	.	+	.	Parent=PVP01_0117700;coverage_threshold_of.5.reads_at_edge_of_window
PvP01_01_v1	UTR_finder_v2	5UTR	803945	804719	.	+	.	Parent=PVP01_0117900;coverage_threshold_of.5.reads_at_edge_of_window
PvP01_01_v1	UTR_finder_v2	5UTR	809010	811720	.	-	.	Parent=PVP01_0118000;coverage_threshold_of.5.reads_at_edge_of_window
PvP01_01_v1	UTR_finder_v2	5UTR	811868	812731	.	+	.	Parent=PVP01_0118100;coverage_threshold_of.5.reads_at_edge_of_window
PvP01_01_v1	UTR_finder_v2	5UTR	838227	840684	.	-	.	Parent=PVP01_0118300;coverage_threshold_of.5.reads_at_edge_of_window
PvP01_01_v1	UTR_finder_v2	5UTR	843872	845641	.	+	.	Parent=PVP01_0118400;coverage_threshold_of.5.reads_at_edge_of_window
PvP01_01_v1	UTR_finder_v2	5UTR	856083	857009	.	+	.	Parent=PVP01_0118600;coverage_threshold_of.5.reads_at_edge_of_window
PvP01_01_v1	UTR_finder_v2	5UTR	858123	858472	.	+	.	Parent=PVP01_0118700;coverage_threshold_of.5.reads_at_edge_of_window
PvP01_01_v1	UTR_finder_v2	5UTR	861083	862456	.	+	.	Parent=PVP01_0118800;coverage_threshold_of.5.reads_at_edge_of_window
PvP01_01_v1	UTR_finder_v2	5UTR	868970	870828	.	+	.	Parent=PVP01_0119000;coverage_threshold_of.5.reads_at_edge_of_window
PvP01_01_v1	UTR_finder_v2	5UTR	880103	882452	.	+	.	Parent=PVP01_0119200;coverage_threshold_of.5.reads_at_edge_of_window
PvP01_01_v1	UTR_finder_v2	5UTR	891401	892655	.	+	.	Parent=PVP01_0119400;coverage_threshold_of.5.reads_at_edge_of_window
PvP01_01_v1	UTR_finder_v2	5UTR	895992	897798	.	+	.	Parent=PVP01_0119500;coverage_threshold_of.5.reads_at_edge_of_window
PvP01_02_v1	UTR_finder_v2	5UTR	51810	52405	.	+	.	Parent=PVP01_0201100;coverage_threshold_of.5.reads_at_edge_of_window
PvP01_02_v1	UTR_finder_v2	5UTR	57398	58104	.	+	.	Parent=PVP01_0201200;coverage_threshold_of.5.reads_at_edge_of_window
PvP01_02_v1	UTR_finder_v2	5UTR	68330	69894	.	-	.	Parent=PVP01_0201400;coverage_threshold_of.10.reads_at_edge_of_window
PvP01_02_v1	UTR_finder_v2	5UTR	84233	86793	.	-	.	Parent=PVP01_0201700;coverage_threshold_of.5.reads_at_edge_of_window
PvP01_02_v1	UTR_finder_v2	5UTR	100150	100154	.	+	.	Parent=PVP01_0202000;coverage_threshold_of.5.reads_at_edge_of_window
PvP01_02_v1	UTR_finder_v2	5UTR	110013	111021	.	+	.	Parent=PVP01_0202200;coverage_threshold_of.5.reads_at_edge_of_window
PvP01_02_v1	UTR_finder_v2	5UTR	123791	126143	.	+	.	Parent=PVP01_0202500;coverage_threshold_of.5.reads_at_edge_of_window
PvP01_02_v1	UTR_finder_v2	5UTR	145643	146009	.	-	.	Parent=PVP01_0202800;coverage_threshold_of.10.reads_at_edge_of_window
PvP01_02_v1	UTR_finder_v2	5UTR	148362	148962	.	-	.	Parent=PVP01_0202900;coverage_threshold_of.5.reads_at_edge_of_window
PvP01_02_v1	UTR_finder_v2	5UTR	168900	169121	.	+	.	Parent=PVP01_0203200;coverage_threshold_of.5.reads_at_edge_of_window
PvP01_02_v1	UTR_finder_v2	5UTR	177017	177763	.	-	.	Parent=PVP01_0203400;coverage_threshold_of.5.reads_at_edge_of_window
PvP01_02_v1	UTR_finder_v2	5UTR	178785	179626	.	+	.	Parent=PVP01_0203500;coverage_threshold_of.5.reads_at_edge_of_window
PvP01_02_v1	UTR_finder_v2	5UTR	181304	181860	.	+	.	Parent=PVP01_0203700;coverage_threshold_of.70.reads_at_edge_of_window
PvP01_02_v1	UTR_finder_v2	5UTR	187219	188488	.	-	.	Parent=PVP01_0203800;coverage_threshold_of.5.reads_at_edge_of_window
PvP01_02_v1	UTR_finder_v2	5UTR	187467	189244	.	+	.	Parent=PVP01_0203900;coverage_threshold_of.5.reads_at_edge_of_window
PvP01_02_v1	UTR_finder_v2	5UTR	192894	193183	.	+	.	Parent=PVP01_0204000;coverage_threshold_of.70.reads_at_edge_of_window
PvP01_02_v1	UTR_finder_v2	5UTR	194961	196001	.	+	.	Parent=PVP01_0204100;coverage_threshold_of.10.reads_at_edge_of_window
PvP01_02_v1	UTR_finder_v2	5UTR	201196	201717	.	+	.	Parent=PVP01_0204200;coverage_threshold_of.35.reads_at_edge_of_window
PvP01_02_v1	UTR_finder_v2	5UTR	204519	206690	.	-	.	Parent=PVP01_0204300;coverage_threshold_of.5.reads_at_edge_of_window
PvP01_02_v1	UTR_finder_v2	5UTR	207193	208733	.	+	.	Parent=PVP01_0204400;coverage_threshold_of.5.reads_at_edge_of_window
PvP01_02_v1	UTR_finder_v2	5UTR	216422	217684	.	-	.	Parent=PVP01_0204500;coverage_threshold_of.5.reads_at_edge_of_window
PvP01_02_v1	UTR_finder_v2	5UTR	223111	224025	.	-	.	Parent=PVP01_0204600;coverage_threshold_of.5.reads_at_edge_of_window
PvP01_02_v1	UTR_finder_v2	5UTR	223787	224298	.	+	.	Parent=PVP01_0204700;coverage_threshold_of.5.reads_at_edge_of_window
PvP01_02_v1	UTR_finder_v2	5UTR	226365	226786	.	-	.	Parent=PVP01_0204800;coverage_threshold_of.5.reads_at_edge_of_window
PvP01_02_v1	UTR_finder_v2	5UTR	226567	226815	.	+	.	Parent=PVP01_0204900;coverage_threshold_of.5.reads_at_edge_of_window
PvP01_02_v1	UTR_finder_v2	5UTR	229936	230211	.	-	.	Parent=PVP01_0205000;coverage_threshold_of.20.reads_at_edge_of_window
PvP01_02_v1	UTR_finder_v2	5UTR	235625	236137	.	-	.	Parent=PVP01_0205200;coverage_threshold_of.80.reads_at_edge_of_window
PvP01_02_v1	UTR_finder_v2	5UTR	238107	238818	.	-	.	Parent=PVP01_0205300;coverage_threshold_of.10.reads_at_edge_of_window
PvP01_02_v1	UTR_finder_v2	5UTR	238472	239126	.	+	.	Parent=PVP01_0205400;coverage_threshold_of.5.reads_at_edge_of_window
PvP01_02_v1	UTR_finder_v2	5UTR	242039	242135	.	+	.	Parent=PVP01_0205600;coverage_threshold_of.15.reads_at_edge_of_window
PvP01_02_v1	UTR_finder_v2	5UTR	242953	243733	.	+	.	Parent=PVP01_0205700;coverage_threshold_of.5.reads_at_edge_of_window
PvP01_02_v1	UTR_finder_v2	5UTR	245338	246061	.	+	.	Parent=PVP01_0205800;coverage_threshold_of.30.reads_at_edge_of_window
PvP01_02_v1	UTR_finder_v2	5UTR	247526	248222	.	+	.	Parent=PVP01_0205900;coverage_threshold_of.10.reads_at_edge_of_window
PvP01_02_v1	UTR_finder_v2	5UTR	252808	252902	.	-	.	Parent=PVP01_0206000;coverage_threshold_of.5.reads_at_edge_of_window
PvP01_02_v1	UTR_finder_v2	5UTR	254881	256163	.	-	.	Parent=PVP01_0206100;coverage_threshold_of.5.reads_at_edge_of_window
PvP01_02_v1	UTR_finder_v2	5UTR	259547	260558	.	-	.	Parent=PVP01_0206200;coverage_threshold_of.5.reads_at_edge_of_window
PvP01_02_v1	UTR_finder_v2	5UTR	259721	261048	.	+	.	Parent=PVP01_0206300;coverage_threshold_of.5.reads_at_edge_of_window
PvP01_02_v1	UTR_finder_v2	5UTR	265172	265357	.	+	.	Parent=PVP01_0206400;coverage_threshold_of.50.reads_at_edge_of_window
PvP01_02_v1	UTR_finder_v2	5UTR	268364	269565	.	-	.	Parent=PVP01_0206500;coverage_threshold_of.5.reads_at_edge_of_window
PvP01_02_v1	UTR_finder_v2	5UTR	268997	270538	.	+	.	Parent=PVP01_0206600;coverage_threshold_of.5.reads_at_edge_of_window
PvP01_02_v1	UTR_finder_v2	5UTR	286423	286665	.	-	.	Parent=PVP01_0206800;coverage_threshold_of.5.reads_at_edge_of_window
PvP01_02_v1	UTR_finder_v2	5UTR	286476	287396	.	+	.	Parent=PVP01_0206900;coverage_threshold_of.15.reads_at_edge_of_window
PvP01_02_v1	UTR_finder_v2	5UTR	289715	290182	.	+	.	Parent=PVP01_0207000;coverage_threshold_of.15.reads_at_edge_of_window
PvP01_02_v1	UTR_finder_v2	5UTR	294209	294677	.	-	.	Parent=PVP01_0207100;coverage_threshold_of.5.reads_at_edge_of_window
PvP01_02_v1	UTR_finder_v2	5UTR	296648	297295	.	-	.	Parent=PVP01_0207200;coverage_threshold_of.40.reads_at_edge_of_window
PvP01_02_v1	UTR_finder_v2	5UTR	314501	316610	.	+	.	Parent=PVP01_0207400;coverage_threshold_of.5.reads_at_edge_of_window
PvP01_02_v1	UTR_finder_v2	5UTR	322971	324172	.	-	.	Parent=PVP01_0207500;coverage_threshold_of.30.reads_at_edge_of_window
PvP01_02_v1	UTR_finder_v2	5UTR	326821	327027	.	-	.	Parent=PVP01_0207600;coverage_threshold_of.10.reads_at_edge_of_window
PvP01_02_v1	UTR_finder_v2	5UTR	329950	330552	.	-	.	Parent=PVP01_0207800;coverage_threshold_of.35.reads_at_edge_of_window
PvP01_02_v1	UTR_finder_v2	5UTR	335556	337080	.	-	.	Parent=PVP01_0208000;coverage_threshold_of.5.reads_at_edge_of_window
PvP01_02_v1	UTR_finder_v2	5UTR	340964	341482	.	-	.	Parent=PVP01_0208100;coverage_threshold_of.5.reads_at_edge_of_window
PvP01_02_v1	UTR_finder_v2	5UTR	343059	343322	.	-	.	Parent=PVP01_0208200;coverage_threshold_of.20.reads_at_edge_of_window
PvP01_02_v1	UTR_finder_v2	5UTR	347300	347547	.	-	.	Parent=PVP01_0208300;coverage_threshold_of.5.reads_at_edge_of_window
PvP01_02_v1	UTR_finder_v2	5UTR	350011	351863	.	-	.	Parent=PVP01_0208400;coverage_threshold_of.5.reads_at_edge_of_window
PvP01_02_v1	UTR_finder_v2	5UTR	351907	352861	.	+	.	Parent=PVP01_0208500;coverage_threshold_of.5.reads_at_edge_of_window
PvP01_02_v1	UTR_finder_v2	5UTR	357333	357817	.	+	.	Parent=PVP01_0208600;coverage_threshold_of.45.reads_at_edge_of_window
PvP01_02_v1	UTR_finder_v2	5UTR	359369	360344	.	+	.	Parent=PVP01_0208700;coverage_threshold_of.30.reads_at_edge_of_window
PvP01_02_v1	UTR_finder_v2	5UTR	362142	362872	.	+	.	Parent=PVP01_0208800;coverage_threshold_of.10.reads_at_edge_of_window
PvP01_02_v1	UTR_finder_v2	5UTR	366811	367584	.	-	.	Parent=PVP01_0208900;coverage_threshold_of.5.reads_at_edge_of_window
PvP01_02_v1	UTR_finder_v2	5UTR	367170	368365	.	+	.	Parent=PVP01_0209000;coverage_threshold_of.10.reads_at_edge_of_window
PvP01_02_v1	UTR_finder_v2	5UTR	382371	384574	.	+	.	Parent=PVP01_0209200;coverage_threshold_of.5.reads_at_edge_of_window
PvP01_02_v1	UTR_finder_v2	5UTR	389480	389619	.	+	.	Parent=PVP01_0209300;coverage_threshold_of.50.reads_at_edge_of_window
PvP01_02_v1	UTR_finder_v2	5UTR	391003	391307	.	+	.	Parent=PVP01_0209400;coverage_threshold_of.40.reads_at_edge_of_window
PvP01_02_v1	UTR_finder_v2	5UTR	392359	393223	.	+	.	Parent=PVP01_0209500;coverage_threshold_of.20.reads_at_edge_of_window
PvP01_02_v1	UTR_finder_v2	5UTR	394010	394950	.	+	.	Parent=PVP01_0209600;coverage_threshold_of.40.reads_at_edge_of_window
PvP01_02_v1	UTR_finder_v2	5UTR	397552	398831	.	-	.	Parent=PVP01_0209700;coverage_threshold_of.5.reads_at_edge_of_window
PvP01_02_v1	UTR_finder_v2	5UTR	398870	399461	.	+	.	Parent=PVP01_0209800;coverage_threshold_of.5.reads_at_edge_of_window
PvP01_02_v1	UTR_finder_v2	5UTR	410323	410562	.	+	.	Parent=PVP01_0210200;coverage_threshold_of.5.reads_at_edge_of_window
PvP01_02_v1	UTR_finder_v2	5UTR	427225	428657	.	+	.	Parent=PVP01_0210500;coverage_threshold_of.5.reads_at_edge_of_window
PvP01_02_v1	UTR_finder_v2	5UTR	434318	435522	.	-	.	Parent=PVP01_0210600;coverage_threshold_of.5.reads_at_edge_of_window
PvP01_02_v1	UTR_finder_v2	5UTR	438189	439192	.	-	.	Parent=PVP01_0210700;coverage_threshold_of.10.reads_at_edge_of_window
PvP01_02_v1	UTR_finder_v2	5UTR	441431	441921	.	-	.	Parent=PVP01_0210800;coverage_threshold_of.5.reads_at_edge_of_window
PvP01_02_v1	UTR_finder_v2	5UTR	443056	443679	.	+	.	Parent=PVP01_0210900;coverage_threshold_of.5.reads_at_edge_of_window
PvP01_02_v1	UTR_finder_v2	5UTR	449254	449313	.	-	.	Parent=PVP01_0211000;coverage_threshold_of.25.reads_at_edge_of_window
PvP01_02_v1	UTR_finder_v2	5UTR	461089	461158	.	-	.	Parent=PVP01_0211200;coverage_threshold_of.5.reads_at_edge_of_window
PvP01_02_v1	UTR_finder_v2	5UTR	462572	463329	.	+	.	Parent=PVP01_0211300;coverage_threshold_of.5.reads_at_edge_of_window
PvP01_02_v1	UTR_finder_v2	5UTR	468729	469054	.	+	.	Parent=PVP01_0211400;coverage_threshold_of.10.reads_at_edge_of_window
PvP01_02_v1	UTR_finder_v2	5UTR	472010	473120	.	+	.	Parent=PVP01_0211500;coverage_threshold_of.5.reads_at_edge_of_window
PvP01_02_v1	UTR_finder_v2	5UTR	476064	476878	.	+	.	Parent=PVP01_0211600;coverage_threshold_of.5.reads_at_edge_of_window
PvP01_02_v1	UTR_finder_v2	5UTR	482080	482362	.	+	.	Parent=PVP01_0211700;coverage_threshold_of.15.reads_at_edge_of_window
PvP01_02_v1	UTR_finder_v2	5UTR	484442	485308	.	+	.	Parent=PVP01_0211800;coverage_threshold_of.30.reads_at_edge_of_window
PvP01_02_v1	UTR_finder_v2	5UTR	487836	488242	.	+	.	Parent=PVP01_0211900;coverage_threshold_of.15.reads_at_edge_of_window
PvP01_02_v1	UTR_finder_v2	5UTR	510076	510545	.	-	.	Parent=PVP01_0212100;coverage_threshold_of.5.reads_at_edge_of_window
PvP01_02_v1	UTR_finder_v2	5UTR	521496	523083	.	-	.	Parent=PVP01_0212200;coverage_threshold_of.5.reads_at_edge_of_window
PvP01_02_v1	UTR_finder_v2	5UTR	525183	526607	.	+	.	Parent=PVP01_0212300;coverage_threshold_of.5.reads_at_edge_of_window
PvP01_02_v1	UTR_finder_v2	5UTR	531125	531746	.	-	.	Parent=PVP01_0212500;coverage_threshold_of.5.reads_at_edge_of_window
PvP01_02_v1	UTR_finder_v2	5UTR	531375	532378	.	+	.	Parent=PVP01_0212600;coverage_threshold_of.5.reads_at_edge_of_window
PvP01_02_v1	UTR_finder_v2	5UTR	540721	541499	.	-	.	Parent=PVP01_0212800;coverage_threshold_of.5.reads_at_edge_of_window
PvP01_02_v1	UTR_finder_v2	5UTR	544065	544684	.	-	.	Parent=PVP01_0212900;coverage_threshold_of.20.reads_at_edge_of_window
PvP01_02_v1	UTR_finder_v2	5UTR	548233	548875	.	+	.	Parent=PVP01_0213100;coverage_threshold_of.5.reads_at_edge_of_window
PvP01_02_v1	UTR_finder_v2	5UTR	552898	553514	.	-	.	Parent=PVP01_0213200;coverage_threshold_of.5.reads_at_edge_of_window
PvP01_02_v1	UTR_finder_v2	5UTR	553088	553940	.	+	.	Parent=PVP01_0213300;coverage_threshold_of.5.reads_at_edge_of_window
PvP01_02_v1	UTR_finder_v2	5UTR	560507	561564	.	-	.	Parent=PVP01_0213400;coverage_threshold_of.5.reads_at_edge_of_window
PvP01_02_v1	UTR_finder_v2	5UTR	561882	562877	.	+	.	Parent=PVP01_0213500;coverage_threshold_of.5.reads_at_edge_of_window
PvP01_02_v1	UTR_finder_v2	5UTR	569234	570974	.	+	.	Parent=PVP01_0213600;coverage_threshold_of.5.reads_at_edge_of_window
PvP01_02_v1	UTR_finder_v2	5UTR	579162	579616	.	-	.	Parent=PVP01_0213700;coverage_threshold_of.45.reads_at_edge_of_window
PvP01_02_v1	UTR_finder_v2	5UTR	595998	596821	.	-	.	Parent=PVP01_0213800;coverage_threshold_of.5.reads_at_edge_of_window
PvP01_02_v1	UTR_finder_v2	5UTR	596914	597528	.	+	.	Parent=PVP01_0213900;coverage_threshold_of.5.reads_at_edge_of_window
PvP01_02_v1	UTR_finder_v2	5UTR	600750	601297	.	-	.	Parent=PVP01_0214000;coverage_threshold_of.25.reads_at_edge_of_window
PvP01_02_v1	UTR_finder_v2	5UTR	601171	601323	.	+	.	Parent=PVP01_0214100;coverage_threshold_of.5.reads_at_edge_of_window
PvP01_02_v1	UTR_finder_v2	5UTR	603492	604650	.	-	.	Parent=PVP01_0214200;coverage_threshold_of.5.reads_at_edge_of_window
PvP01_02_v1	UTR_finder_v2	5UTR	604372	605538	.	+	.	Parent=PVP01_0214300;coverage_threshold_of.5.reads_at_edge_of_window
PvP01_02_v1	UTR_finder_v2	5UTR	614986	615530	.	-	.	Parent=PVP01_0214400;coverage_threshold_of.10.reads_at_edge_of_window
PvP01_02_v1	UTR_finder_v2	5UTR	615271	616980	.	+	.	Parent=PVP01_0214500;coverage_threshold_of.5.reads_at_edge_of_window
PvP01_02_v1	UTR_finder_v2	5UTR	621292	621945	.	-	.	Parent=PVP01_0214600;coverage_threshold_of.15.reads_at_edge_of_window
PvP01_02_v1	UTR_finder_v2	5UTR	621622	622007	.	+	.	Parent=PVP01_0214700;coverage_threshold_of.5.reads_at_edge_of_window
PvP01_02_v1	UTR_finder_v2	5UTR	623609	624818	.	+	.	Parent=PVP01_0214800;coverage_threshold_of.15.reads_at_edge_of_window
PvP01_02_v1	UTR_finder_v2	5UTR	638085	638726	.	-	.	Parent=PVP01_0215000;coverage_threshold_of.5.reads_at_edge_of_window
PvP01_02_v1	UTR_finder_v2	5UTR	638445	639438	.	+	.	Parent=PVP01_0215100;coverage_threshold_of.5.reads_at_edge_of_window
PvP01_02_v1	UTR_finder_v2	5UTR	641674	642023	.	+	.	Parent=PVP01_0215200;coverage_threshold_of.5.reads_at_edge_of_window
PvP01_02_v1	UTR_finder_v2	5UTR	644998	645755	.	+	.	Parent=PVP01_0215300;coverage_threshold_of.45.reads_at_edge_of_window
PvP01_02_v1	UTR_finder_v2	5UTR	649527	651577	.	-	.	Parent=PVP01_0215400;coverage_threshold_of.25.reads_at_edge_of_window
PvP01_02_v1	UTR_finder_v2	5UTR	649982	651350	.	+	.	Parent=PVP01_0215500;coverage_threshold_of.5.reads_at_edge_of_window
PvP01_02_v1	UTR_finder_v2	5UTR	652717	653471	.	+	.	Parent=PVP01_0215600;coverage_threshold_of.5.reads_at_edge_of_window
PvP01_02_v1	UTR_finder_v2	5UTR	677193	677736	.	-	.	Parent=PVP01_0215900;coverage_threshold_of.5.reads_at_edge_of_window
PvP01_02_v1	UTR_finder_v2	5UTR	681599	685472	.	+	.	Parent=PVP01_0216000;coverage_threshold_of.5.reads_at_edge_of_window
PvP01_02_v1	UTR_finder_v2	5UTR	690516	692461	.	+	.	Parent=PVP01_0216100;coverage_threshold_of.95.reads_at_edge_of_window
PvP01_02_v1	UTR_finder_v2	5UTR	704285	705670	.	-	.	Parent=PVP01_0216200;coverage_threshold_of.5.reads_at_edge_of_window
PvP01_02_v1	UTR_finder_v2	5UTR	710259	711067	.	+	.	Parent=PVP01_0216500;coverage_threshold_of.5.reads_at_edge_of_window
PvP01_02_v1	UTR_finder_v2	5UTR	713481	714204	.	-	.	Parent=PVP01_0216600;coverage_threshold_of.5.reads_at_edge_of_window
PvP01_02_v1	UTR_finder_v2	5UTR	715539	716488	.	+	.	Parent=PVP01_0216700;coverage_threshold_of.5.reads_at_edge_of_window
PvP01_02_v1	UTR_finder_v2	5UTR	722553	724001	.	+	.	Parent=PVP01_0216800;coverage_threshold_of.5.reads_at_edge_of_window
PvP01_02_v1	UTR_finder_v2	5UTR	731307	731679	.	-	.	Parent=PVP01_0216900;coverage_threshold_of.5.reads_at_edge_of_window
PvP01_02_v1	UTR_finder_v2	5UTR	736529	737020	.	-	.	Parent=PVP01_0217000;coverage_threshold_of.5.reads_at_edge_of_window
PvP01_02_v1	UTR_finder_v2	5UTR	741096	741495	.	-	.	Parent=PVP01_0217100;coverage_threshold_of.5.reads_at_edge_of_window
PvP01_02_v1	UTR_finder_v2	5UTR	745644	746180	.	-	.	Parent=PVP01_0217200;coverage_threshold_of.5.reads_at_edge_of_window
PvP01_03_v1	UTR_finder_v2	5UTR	11133	11639	.	+	.	Parent=PVP01_0300200;coverage_threshold_of.5.reads_at_edge_of_window
PvP01_03_v1	UTR_finder_v2	5UTR	44095	44810	.	+	.	Parent=PVP01_0300700;coverage_threshold_of.5.reads_at_edge_of_window
PvP01_03_v1	UTR_finder_v2	5UTR	50057	50342	.	+	.	Parent=PVP01_0300800;coverage_threshold_of.5.reads_at_edge_of_window
PvP01_03_v1	UTR_finder_v2	5UTR	84463	84677	.	+	.	Parent=PVP01_0301500;coverage_threshold_of.5.reads_at_edge_of_window
PvP01_03_v1	UTR_finder_v2	5UTR	112315	113018	.	-	.	Parent=PVP01_0302300;coverage_threshold_of.5.reads_at_edge_of_window
PvP01_03_v1	UTR_finder_v2	5UTR	113100	113486	.	+	.	Parent=PVP01_0302400;coverage_threshold_of.5.reads_at_edge_of_window
PvP01_03_v1	UTR_finder_v2	5UTR	130346	131591	.	+	.	Parent=PVP01_0302700;coverage_threshold_of.55.reads_at_edge_of_window
PvP01_03_v1	UTR_finder_v2	5UTR	142681	144138	.	-	.	Parent=PVP01_0302900;coverage_threshold_of.5.reads_at_edge_of_window
PvP01_03_v1	UTR_finder_v2	5UTR	153279	153765	.	-	.	Parent=PVP01_0303000;coverage_threshold_of.5.reads_at_edge_of_window
PvP01_03_v1	UTR_finder_v2	5UTR	158021	160933	.	-	.	Parent=PVP01_0303100;coverage_threshold_of.5.reads_at_edge_of_window
PvP01_03_v1	UTR_finder_v2	5UTR	163038	165048	.	+	.	Parent=PVP01_0303200;coverage_threshold_of.5.reads_at_edge_of_window
PvP01_03_v1	UTR_finder_v2	5UTR	170732	171269	.	-	.	Parent=PVP01_0303300;coverage_threshold_of.10.reads_at_edge_of_window
PvP01_03_v1	UTR_finder_v2	5UTR	186294	186410	.	-	.	Parent=PVP01_0303500;coverage_threshold_of.15.reads_at_edge_of_window
PvP01_03_v1	UTR_finder_v2	5UTR	190673	191484	.	-	.	Parent=PVP01_0303600;coverage_threshold_of.5.reads_at_edge_of_window
PvP01_03_v1	UTR_finder_v2	5UTR	193815	194554	.	-	.	Parent=PVP01_0303700;coverage_threshold_of.5.reads_at_edge_of_window
PvP01_03_v1	UTR_finder_v2	5UTR	222536	222853	.	-	.	Parent=PVP01_0304100;coverage_threshold_of.10.reads_at_edge_of_window
PvP01_03_v1	UTR_finder_v2	5UTR	228219	228573	.	-	.	Parent=PVP01_0304300;coverage_threshold_of.5.reads_at_edge_of_window
PvP01_03_v1	UTR_finder_v2	5UTR	231485	231958	.	-	.	Parent=PVP01_0304400;coverage_threshold_of.5.reads_at_edge_of_window
PvP01_03_v1	UTR_finder_v2	5UTR	238148	239685	.	-	.	Parent=PVP01_0304500;coverage_threshold_of.5.reads_at_edge_of_window
PvP01_03_v1	UTR_finder_v2	5UTR	240197	241955	.	+	.	Parent=PVP01_0304600;coverage_threshold_of.5.reads_at_edge_of_window
PvP01_03_v1	UTR_finder_v2	5UTR	253343	254076	.	-	.	Parent=PVP01_0304700;coverage_threshold_of.5.reads_at_edge_of_window
PvP01_03_v1	UTR_finder_v2	5UTR	267715	268210	.	-	.	Parent=PVP01_0304900;coverage_threshold_of.5.reads_at_edge_of_window
PvP01_03_v1	UTR_finder_v2	5UTR	268245	268603	.	+	.	Parent=PVP01_0305000;coverage_threshold_of.5.reads_at_edge_of_window
PvP01_03_v1	UTR_finder_v2	5UTR	277746	278667	.	-	.	Parent=PVP01_0305100;coverage_threshold_of.5.reads_at_edge_of_window
PvP01_03_v1	UTR_finder_v2	5UTR	278751	281492	.	+	.	Parent=PVP01_0305200;coverage_threshold_of.5.reads_at_edge_of_window
PvP01_03_v1	UTR_finder_v2	5UTR	285507	286996	.	-	.	Parent=PVP01_0305300;coverage_threshold_of.5.reads_at_edge_of_window
PvP01_03_v1	UTR_finder_v2	5UTR	287550	288366	.	+	.	Parent=PVP01_0305400;coverage_threshold_of.5.reads_at_edge_of_window
PvP01_03_v1	UTR_finder_v2	5UTR	292648	293281	.	-	.	Parent=PVP01_0305500;coverage_threshold_of.5.reads_at_edge_of_window
PvP01_03_v1	UTR_finder_v2	5UTR	293875	295917	.	+	.	Parent=PVP01_0305600;coverage_threshold_of.5.reads_at_edge_of_window
PvP01_03_v1	UTR_finder_v2	5UTR	297845	297921	.	+	.	Parent=PVP01_0305700;coverage_threshold_of.15.reads_at_edge_of_window
PvP01_03_v1	UTR_finder_v2	5UTR	303366	304472	.	-	.	Parent=PVP01_0305800;coverage_threshold_of.5.reads_at_edge_of_window
PvP01_03_v1	UTR_finder_v2	5UTR	306229	307420	.	+	.	Parent=PVP01_0305900;coverage_threshold_of.5.reads_at_edge_of_window
PvP01_03_v1	UTR_finder_v2	5UTR	308291	308799	.	+	.	Parent=PVP01_0306000;coverage_threshold_of.50.reads_at_edge_of_window
PvP01_03_v1	UTR_finder_v2	5UTR	314422	314702	.	-	.	Parent=PVP01_0306100;coverage_threshold_of.15.reads_at_edge_of_window
PvP01_03_v1	UTR_finder_v2	5UTR	326195	326609	.	+	.	Parent=PVP01_0306400;coverage_threshold_of.5.reads_at_edge_of_window
PvP01_03_v1	UTR_finder_v2	5UTR	329158	330054	.	-	.	Parent=PVP01_0306500;coverage_threshold_of.5.reads_at_edge_of_window
PvP01_03_v1	UTR_finder_v2	5UTR	329522	330805	.	+	.	Parent=PVP01_0306600;coverage_threshold_of.5.reads_at_edge_of_window
PvP01_03_v1	UTR_finder_v2	5UTR	333311	333963	.	-	.	Parent=PVP01_0306700;coverage_threshold_of.5.reads_at_edge_of_window
PvP01_03_v1	UTR_finder_v2	5UTR	335519	335591	.	+	.	Parent=PVP01_0306800;coverage_threshold_of.5.reads_at_edge_of_window
PvP01_03_v1	UTR_finder_v2	5UTR	349803	351200	.	+	.	Parent=PVP01_0307100;coverage_threshold_of.5.reads_at_edge_of_window
PvP01_03_v1	UTR_finder_v2	5UTR	358543	359090	.	-	.	Parent=PVP01_0307200;coverage_threshold_of.5.reads_at_edge_of_window
PvP01_03_v1	UTR_finder_v2	5UTR	359961	360957	.	-	.	Parent=PVP01_0307300;coverage_threshold_of.5.reads_at_edge_of_window
PvP01_03_v1	UTR_finder_v2	5UTR	361677	363001	.	+	.	Parent=PVP01_0307400;coverage_threshold_of.5.reads_at_edge_of_window
PvP01_03_v1	UTR_finder_v2	5UTR	367027	367069	.	+	.	Parent=PVP01_0307500;coverage_threshold_of.25.reads_at_edge_of_window
PvP01_03_v1	UTR_finder_v2	5UTR	371418	372297	.	-	.	Parent=PVP01_0307600;coverage_threshold_of.15.reads_at_edge_of_window
PvP01_03_v1	UTR_finder_v2	5UTR	377766	378744	.	-	.	Parent=PVP01_0307800;coverage_threshold_of.5.reads_at_edge_of_window
PvP01_03_v1	UTR_finder_v2	5UTR	394301	394769	.	+	.	Parent=PVP01_0308200;coverage_threshold_of.5.reads_at_edge_of_window
PvP01_03_v1	UTR_finder_v2	5UTR	404506	404555	.	-	.	Parent=PVP01_0308300;coverage_threshold_of.30.reads_at_edge_of_window
PvP01_03_v1	UTR_finder_v2	5UTR	407267	407662	.	-	.	Parent=PVP01_0308400;coverage_threshold_of.5.reads_at_edge_of_window
PvP01_03_v1	UTR_finder_v2	5UTR	407633	408141	.	+	.	Parent=PVP01_0308500;coverage_threshold_of.5.reads_at_edge_of_window
PvP01_03_v1	UTR_finder_v2	5UTR	413313	414223	.	-	.	Parent=PVP01_0308600;coverage_threshold_of.5.reads_at_edge_of_window
PvP01_03_v1	UTR_finder_v2	5UTR	414271	414817	.	+	.	Parent=PVP01_0308700;coverage_threshold_of.5.reads_at_edge_of_window
PvP01_03_v1	UTR_finder_v2	5UTR	418570	419416	.	-	.	Parent=PVP01_0308800;coverage_threshold_of.35.reads_at_edge_of_window
PvP01_03_v1	UTR_finder_v2	5UTR	423338	424062	.	-	.	Parent=PVP01_0308900;coverage_threshold_of.10.reads_at_edge_of_window
PvP01_03_v1	UTR_finder_v2	5UTR	423950	424861	.	+	.	Parent=PVP01_0309000;coverage_threshold_of.5.reads_at_edge_of_window
PvP01_03_v1	UTR_finder_v2	5UTR	426684	428191	.	+	.	Parent=PVP01_0309100;coverage_threshold_of.5.reads_at_edge_of_window
PvP01_03_v1	UTR_finder_v2	5UTR	432508	433255	.	-	.	Parent=PVP01_0309200;coverage_threshold_of.75.reads_at_edge_of_window
PvP01_03_v1	UTR_finder_v2	5UTR	436825	438099	.	-	.	Parent=PVP01_0309300;coverage_threshold_of.5.reads_at_edge_of_window
PvP01_03_v1	UTR_finder_v2	5UTR	444315	445516	.	-	.	Parent=PVP01_0309600;coverage_threshold_of.10.reads_at_edge_of_window
PvP01_03_v1	UTR_finder_v2	5UTR	445603	447235	.	+	.	Parent=PVP01_0309700;coverage_threshold_of.5.reads_at_edge_of_window
PvP01_03_v1	UTR_finder_v2	5UTR	449221	450493	.	-	.	Parent=PVP01_0309800;coverage_threshold_of.5.reads_at_edge_of_window
PvP01_03_v1	UTR_finder_v2	5UTR	450525	451005	.	+	.	Parent=PVP01_0309900;coverage_threshold_of.5.reads_at_edge_of_window
PvP01_03_v1	UTR_finder_v2	5UTR	455231	456885	.	-	.	Parent=PVP01_0310000;coverage_threshold_of.5.reads_at_edge_of_window
PvP01_03_v1	UTR_finder_v2	5UTR	456689	457434	.	+	.	Parent=PVP01_0310100;coverage_threshold_of.5.reads_at_edge_of_window
PvP01_03_v1	UTR_finder_v2	5UTR	464866	465633	.	-	.	Parent=PVP01_0310200;coverage_threshold_of.5.reads_at_edge_of_window
PvP01_03_v1	UTR_finder_v2	5UTR	465672	467216	.	+	.	Parent=PVP01_0310300;coverage_threshold_of.5.reads_at_edge_of_window
PvP01_03_v1	UTR_finder_v2	5UTR	471209	471254	.	-	.	Parent=PVP01_0310400;coverage_threshold_of.15.reads_at_edge_of_window
PvP01_03_v1	UTR_finder_v2	5UTR	475440	475858	.	+	.	Parent=PVP01_0310600;coverage_threshold_of.5.reads_at_edge_of_window
PvP01_03_v1	UTR_finder_v2	5UTR	489417	490249	.	-	.	Parent=PVP01_0311100;coverage_threshold_of.20.reads_at_edge_of_window
PvP01_03_v1	UTR_finder_v2	5UTR	509810	511793	.	-	.	Parent=PVP01_0311300;coverage_threshold_of.5.reads_at_edge_of_window
PvP01_03_v1	UTR_finder_v2	5UTR	511861	512458	.	+	.	Parent=PVP01_0311400;coverage_threshold_of.5.reads_at_edge_of_window
PvP01_03_v1	UTR_finder_v2	5UTR	516940	517339	.	-	.	Parent=PVP01_0311500;coverage_threshold_of.25.reads_at_edge_of_window
PvP01_03_v1	UTR_finder_v2	5UTR	518533	518736	.	-	.	Parent=PVP01_0311600;coverage_threshold_of.5.reads_at_edge_of_window
PvP01_03_v1	UTR_finder_v2	5UTR	519365	519404	.	+	.	Parent=PVP01_0311700;coverage_threshold_of.5.reads_at_edge_of_window
PvP01_03_v1	UTR_finder_v2	5UTR	521120	522218	.	+	.	Parent=PVP01_0311800;coverage_threshold_of.5.reads_at_edge_of_window
PvP01_03_v1	UTR_finder_v2	5UTR	532625	533912	.	+	.	Parent=PVP01_0312100;coverage_threshold_of.10.reads_at_edge_of_window
PvP01_03_v1	UTR_finder_v2	5UTR	536240	536543	.	+	.	Parent=PVP01_0312200;coverage_threshold_of.5.reads_at_edge_of_window
PvP01_03_v1	UTR_finder_v2	5UTR	540869	541104	.	+	.	Parent=PVP01_0312400;coverage_threshold_of.25.reads_at_edge_of_window
PvP01_03_v1	UTR_finder_v2	5UTR	548167	551520	.	-	.	Parent=PVP01_0312600;coverage_threshold_of.5.reads_at_edge_of_window
PvP01_03_v1	UTR_finder_v2	5UTR	554826	555419	.	+	.	Parent=PVP01_0312800;coverage_threshold_of.5.reads_at_edge_of_window
PvP01_03_v1	UTR_finder_v2	5UTR	558801	559309	.	+	.	Parent=PVP01_0312900;coverage_threshold_of.15.reads_at_edge_of_window
PvP01_03_v1	UTR_finder_v2	5UTR	563337	563488	.	-	.	Parent=PVP01_0313000;coverage_threshold_of.5.reads_at_edge_of_window
PvP01_03_v1	UTR_finder_v2	5UTR	563506	564788	.	+	.	Parent=PVP01_0313100;coverage_threshold_of.5.reads_at_edge_of_window
PvP01_03_v1	UTR_finder_v2	5UTR	570793	573120	.	+	.	Parent=PVP01_0313300;coverage_threshold_of.10.reads_at_edge_of_window
PvP01_03_v1	UTR_finder_v2	5UTR	580240	580878	.	-	.	Parent=PVP01_0313400;coverage_threshold_of.15.reads_at_edge_of_window
PvP01_03_v1	UTR_finder_v2	5UTR	584056	584665	.	-	.	Parent=PVP01_0313500;coverage_threshold_of.10.reads_at_edge_of_window
PvP01_03_v1	UTR_finder_v2	5UTR	593273	593587	.	-	.	Parent=PVP01_0313700;coverage_threshold_of.5.reads_at_edge_of_window
PvP01_03_v1	UTR_finder_v2	5UTR	622215	623354	.	-	.	Parent=PVP01_0313900;coverage_threshold_of.5.reads_at_edge_of_window
PvP01_03_v1	UTR_finder_v2	5UTR	643424	644470	.	+	.	Parent=PVP01_0314100;coverage_threshold_of.5.reads_at_edge_of_window
PvP01_03_v1	UTR_finder_v2	5UTR	645945	647064	.	+	.	Parent=PVP01_0314200;coverage_threshold_of.60.reads_at_edge_of_window
PvP01_03_v1	UTR_finder_v2	5UTR	658826	659242	.	-	.	Parent=PVP01_0314500;coverage_threshold_of.5.reads_at_edge_of_window
PvP01_03_v1	UTR_finder_v2	5UTR	663281	663836	.	+	.	Parent=PVP01_0314700;coverage_threshold_of.10.reads_at_edge_of_window
PvP01_03_v1	UTR_finder_v2	5UTR	666046	666633	.	-	.	Parent=PVP01_0314800;coverage_threshold_of.5.reads_at_edge_of_window
PvP01_03_v1	UTR_finder_v2	5UTR	666329	667447	.	+	.	Parent=PVP01_0314900;coverage_threshold_of.5.reads_at_edge_of_window
PvP01_03_v1	UTR_finder_v2	5UTR	670718	671190	.	+	.	Parent=PVP01_0315000;coverage_threshold_of.5.reads_at_edge_of_window
PvP01_03_v1	UTR_finder_v2	5UTR	678003	678847	.	-	.	Parent=PVP01_0315100;coverage_threshold_of.60.reads_at_edge_of_window
PvP01_03_v1	UTR_finder_v2	5UTR	680840	681611	.	-	.	Parent=PVP01_0315200;coverage_threshold_of.5.reads_at_edge_of_window
PvP01_03_v1	UTR_finder_v2	5UTR	683093	684739	.	-	.	Parent=PVP01_0315300;coverage_threshold_of.5.reads_at_edge_of_window
PvP01_03_v1	UTR_finder_v2	5UTR	683559	685133	.	+	.	Parent=PVP01_0315400;coverage_threshold_of.5.reads_at_edge_of_window
PvP01_03_v1	UTR_finder_v2	5UTR	687943	688244	.	-	.	Parent=PVP01_0315500;coverage_threshold_of.5.reads_at_edge_of_window
PvP01_03_v1	UTR_finder_v2	5UTR	688073	688624	.	+	.	Parent=PVP01_0315600;coverage_threshold_of.5.reads_at_edge_of_window
PvP01_03_v1	UTR_finder_v2	5UTR	697151	697312	.	+	.	Parent=PVP01_0315700;coverage_threshold_of.95.reads_at_edge_of_window
PvP01_03_v1	UTR_finder_v2	5UTR	699240	699480	.	-	.	Parent=PVP01_0315800;coverage_threshold_of.5.reads_at_edge_of_window
PvP01_03_v1	UTR_finder_v2	5UTR	699489	699638	.	+	.	Parent=PVP01_0315900;coverage_threshold_of.5.reads_at_edge_of_window
PvP01_03_v1	UTR_finder_v2	5UTR	701322	702517	.	-	.	Parent=PVP01_0316000;coverage_threshold_of.5.reads_at_edge_of_window
PvP01_03_v1	UTR_finder_v2	5UTR	701648	702990	.	+	.	Parent=PVP01_0316100;coverage_threshold_of.5.reads_at_edge_of_window
PvP01_03_v1	UTR_finder_v2	5UTR	705273	705860	.	+	.	Parent=PVP01_0316200;coverage_threshold_of.50.reads_at_edge_of_window
PvP01_03_v1	UTR_finder_v2	5UTR	709408	710641	.	-	.	Parent=PVP01_0316300;coverage_threshold_of.5.reads_at_edge_of_window
PvP01_03_v1	UTR_finder_v2	5UTR	709855	711215	.	+	.	Parent=PVP01_0316400;coverage_threshold_of.5.reads_at_edge_of_window
PvP01_03_v1	UTR_finder_v2	5UTR	719263	719725	.	+	.	Parent=PVP01_0316500;coverage_threshold_of.5.reads_at_edge_of_window
PvP01_03_v1	UTR_finder_v2	5UTR	723688	723884	.	+	.	Parent=PVP01_0316700;coverage_threshold_of.5.reads_at_edge_of_window
PvP01_03_v1	UTR_finder_v2	5UTR	732984	733822	.	+	.	Parent=PVP01_0316800;coverage_threshold_of.5.reads_at_edge_of_window
PvP01_03_v1	UTR_finder_v2	5UTR	737985	738489	.	-	.	Parent=PVP01_0316900;coverage_threshold_of.5.reads_at_edge_of_window
PvP01_03_v1	UTR_finder_v2	5UTR	738210	738868	.	+	.	Parent=PVP01_0317000;coverage_threshold_of.5.reads_at_edge_of_window
PvP01_03_v1	UTR_finder_v2	5UTR	742146	743032	.	+	.	Parent=PVP01_0317100;coverage_threshold_of.5.reads_at_edge_of_window
PvP01_03_v1	UTR_finder_v2	5UTR	744686	744774	.	+	.	Parent=PVP01_0317200;coverage_threshold_of.25.reads_at_edge_of_window
PvP01_03_v1	UTR_finder_v2	5UTR	748175	750352	.	-	.	Parent=PVP01_0317300;coverage_threshold_of.5.reads_at_edge_of_window
PvP01_03_v1	UTR_finder_v2	5UTR	750375	751248	.	+	.	Parent=PVP01_0317400;coverage_threshold_of.5.reads_at_edge_of_window
PvP01_03_v1	UTR_finder_v2	5UTR	753377	753800	.	+	.	Parent=PVP01_0317500;coverage_threshold_of.5.reads_at_edge_of_window
PvP01_03_v1	UTR_finder_v2	5UTR	755787	756870	.	-	.	Parent=PVP01_0317600;coverage_threshold_of.5.reads_at_edge_of_window
PvP01_03_v1	UTR_finder_v2	5UTR	756655	757459	.	+	.	Parent=PVP01_0317700;coverage_threshold_of.5.reads_at_edge_of_window
PvP01_03_v1	UTR_finder_v2	5UTR	758758	759418	.	+	.	Parent=PVP01_0317800;coverage_threshold_of.25.reads_at_edge_of_window
PvP01_03_v1	UTR_finder_v2	5UTR	760940	761693	.	+	.	Parent=PVP01_0317900;coverage_threshold_of.35.reads_at_edge_of_window
PvP01_03_v1	UTR_finder_v2	5UTR	766943	767291	.	-	.	Parent=PVP01_0318000;coverage_threshold_of.10.reads_at_edge_of_window
PvP01_03_v1	UTR_finder_v2	5UTR	767302	768371	.	+	.	Parent=PVP01_0318100;coverage_threshold_of.5.reads_at_edge_of_window
PvP01_03_v1	UTR_finder_v2	5UTR	771323	771960	.	-	.	Parent=PVP01_0318200;coverage_threshold_of.5.reads_at_edge_of_window
PvP01_03_v1	UTR_finder_v2	5UTR	774205	774699	.	-	.	Parent=PVP01_0318300;coverage_threshold_of.5.reads_at_edge_of_window
PvP01_03_v1	UTR_finder_v2	5UTR	774996	775278	.	+	.	Parent=PVP01_0318400;coverage_threshold_of.5.reads_at_edge_of_window
PvP01_03_v1	UTR_finder_v2	5UTR	776256	776544	.	+	.	Parent=PVP01_0318500;coverage_threshold_of.50.reads_at_edge_of_window
PvP01_03_v1	UTR_finder_v2	5UTR	781370	781770	.	-	.	Parent=PVP01_0318600;coverage_threshold_of.5.reads_at_edge_of_window
PvP01_03_v1	UTR_finder_v2	5UTR	783215	783293	.	-	.	Parent=PVP01_0318700;coverage_threshold_of.25.reads_at_edge_of_window
PvP01_03_v1	UTR_finder_v2	5UTR	785311	785723	.	-	.	Parent=PVP01_0318800;coverage_threshold_of.10.reads_at_edge_of_window
PvP01_03_v1	UTR_finder_v2	5UTR	786055	786333	.	+	.	Parent=PVP01_0318900;coverage_threshold_of.5.reads_at_edge_of_window
PvP01_03_v1	UTR_finder_v2	5UTR	789731	790023	.	+	.	Parent=PVP01_0319000;coverage_threshold_of.5.reads_at_edge_of_window
PvP01_03_v1	UTR_finder_v2	5UTR	796107	796916	.	-	.	Parent=PVP01_0319100;coverage_threshold_of.15.reads_at_edge_of_window
PvP01_03_v1	UTR_finder_v2	5UTR	796992	798920	.	+	.	Parent=PVP01_0319300;coverage_threshold_of.25.reads_at_edge_of_window
PvP01_03_v1	UTR_finder_v2	5UTR	800611	800679	.	+	.	Parent=PVP01_0319400;coverage_threshold_of.5.reads_at_edge_of_window
PvP01_03_v1	UTR_finder_v2	5UTR	803932	804723	.	+	.	Parent=PVP01_0319500;coverage_threshold_of.5.reads_at_edge_of_window
PvP01_03_v1	UTR_finder_v2	5UTR	828038	829328	.	-	.	Parent=PVP01_0319800;coverage_threshold_of.5.reads_at_edge_of_window
PvP01_03_v1	UTR_finder_v2	5UTR	833099	833742	.	-	.	Parent=PVP01_0319900;coverage_threshold_of.5.reads_at_edge_of_window
PvP01_03_v1	UTR_finder_v2	5UTR	833631	834475	.	+	.	Parent=PVP01_0320000;coverage_threshold_of.5.reads_at_edge_of_window
PvP01_03_v1	UTR_finder_v2	5UTR	836655	837225	.	+	.	Parent=PVP01_0320100;coverage_threshold_of.15.reads_at_edge_of_window
PvP01_03_v1	UTR_finder_v2	5UTR	838080	838625	.	+	.	Parent=PVP01_0320200;coverage_threshold_of.25.reads_at_edge_of_window
PvP01_03_v1	UTR_finder_v2	5UTR	860322	861471	.	-	.	Parent=PVP01_0320400;coverage_threshold_of.5.reads_at_edge_of_window
PvP01_03_v1	UTR_finder_v2	5UTR	865438	866658	.	+	.	Parent=PVP01_0320600;coverage_threshold_of.5.reads_at_edge_of_window
PvP01_03_v1	UTR_finder_v2	5UTR	878338	879024	.	-	.	Parent=PVP01_0320700;coverage_threshold_of.5.reads_at_edge_of_window
PvP01_03_v1	UTR_finder_v2	5UTR	884670	884907	.	+	.	Parent=PVP01_0320900;coverage_threshold_of.5.reads_at_edge_of_window
PvP01_03_v1	UTR_finder_v2	5UTR	889040	889479	.	-	.	Parent=PVP01_0321000;coverage_threshold_of.5.reads_at_edge_of_window
PvP01_03_v1	UTR_finder_v2	5UTR	892939	893739	.	+	.	Parent=PVP01_0321100;coverage_threshold_of.5.reads_at_edge_of_window
PvP01_04_v1	UTR_finder_v2	5UTR	184776	185113	.	+	.	Parent=PVP01_0404200;coverage_threshold_of.5.reads_at_edge_of_window
PvP01_04_v1	UTR_finder_v2	5UTR	232280	233018	.	-	.	Parent=PVP01_0405000;coverage_threshold_of.5.reads_at_edge_of_window
PvP01_04_v1	UTR_finder_v2	5UTR	238165	238860	.	-	.	Parent=PVP01_0405100;coverage_threshold_of.5.reads_at_edge_of_window
PvP01_04_v1	UTR_finder_v2	5UTR	240995	242204	.	+	.	Parent=PVP01_0405200;coverage_threshold_of.5.reads_at_edge_of_window
PvP01_04_v1	UTR_finder_v2	5UTR	244371	245398	.	+	.	Parent=PVP01_0405300;coverage_threshold_of.5.reads_at_edge_of_window
PvP01_04_v1	UTR_finder_v2	5UTR	247482	248394	.	+	.	Parent=PVP01_0405400;coverage_threshold_of.10.reads_at_edge_of_window
PvP01_04_v1	UTR_finder_v2	5UTR	251598	252360	.	+	.	Parent=PVP01_0405500;coverage_threshold_of.10.reads_at_edge_of_window
PvP01_04_v1	UTR_finder_v2	5UTR	255383	255967	.	-	.	Parent=PVP01_0405600;coverage_threshold_of.5.reads_at_edge_of_window
PvP01_04_v1	UTR_finder_v2	5UTR	256005	256283	.	+	.	Parent=PVP01_0405700;coverage_threshold_of.10.reads_at_edge_of_window
PvP01_04_v1	UTR_finder_v2	5UTR	257943	258565	.	-	.	Parent=PVP01_0405800;coverage_threshold_of.15.reads_at_edge_of_window
PvP01_04_v1	UTR_finder_v2	5UTR	260648	261926	.	-	.	Parent=PVP01_0405900;coverage_threshold_of.5.reads_at_edge_of_window
PvP01_04_v1	UTR_finder_v2	5UTR	261826	262291	.	+	.	Parent=PVP01_0406000;coverage_threshold_of.5.reads_at_edge_of_window
PvP01_04_v1	UTR_finder_v2	5UTR	264648	265569	.	+	.	Parent=PVP01_0406300;coverage_threshold_of.15.reads_at_edge_of_window
PvP01_04_v1	UTR_finder_v2	5UTR	274546	275257	.	-	.	Parent=PVP01_0406400;coverage_threshold_of.15.reads_at_edge_of_window
PvP01_04_v1	UTR_finder_v2	5UTR	276827	278178	.	-	.	Parent=PVP01_0406500;coverage_threshold_of.5.reads_at_edge_of_window
PvP01_04_v1	UTR_finder_v2	5UTR	277828	278405	.	+	.	Parent=PVP01_0406600;coverage_threshold_of.5.reads_at_edge_of_window
PvP01_04_v1	UTR_finder_v2	5UTR	280489	280806	.	+	.	Parent=PVP01_0406700;coverage_threshold_of.25.reads_at_edge_of_window
PvP01_04_v1	UTR_finder_v2	5UTR	283176	283950	.	+	.	Parent=PVP01_0406800;coverage_threshold_of.5.reads_at_edge_of_window
PvP01_04_v1	UTR_finder_v2	5UTR	289476	289844	.	-	.	Parent=PVP01_0406900;coverage_threshold_of.20.reads_at_edge_of_window
PvP01_04_v1	UTR_finder_v2	5UTR	291138	292734	.	-	.	Parent=PVP01_0407000;coverage_threshold_of.5.reads_at_edge_of_window
PvP01_04_v1	UTR_finder_v2	5UTR	291442	293347	.	+	.	Parent=PVP01_0407100;coverage_threshold_of.5.reads_at_edge_of_window
PvP01_04_v1	UTR_finder_v2	5UTR	296114	297372	.	-	.	Parent=PVP01_0407200;coverage_threshold_of.5.reads_at_edge_of_window
PvP01_04_v1	UTR_finder_v2	5UTR	297150	298178	.	+	.	Parent=PVP01_0407300;coverage_threshold_of.5.reads_at_edge_of_window
PvP01_04_v1	UTR_finder_v2	5UTR	299952	300580	.	+	.	Parent=PVP01_0407400;coverage_threshold_of.10.reads_at_edge_of_window
PvP01_04_v1	UTR_finder_v2	5UTR	309540	311198	.	-	.	Parent=PVP01_0407500;coverage_threshold_of.5.reads_at_edge_of_window
PvP01_04_v1	UTR_finder_v2	5UTR	312867	313363	.	-	.	Parent=PVP01_0407600;coverage_threshold_of.5.reads_at_edge_of_window
PvP01_04_v1	UTR_finder_v2	5UTR	313186	314415	.	+	.	Parent=PVP01_0407700;coverage_threshold_of.5.reads_at_edge_of_window
PvP01_04_v1	UTR_finder_v2	5UTR	322417	322784	.	-	.	Parent=PVP01_0407900;coverage_threshold_of.5.reads_at_edge_of_window
PvP01_04_v1	UTR_finder_v2	5UTR	323281	324185	.	+	.	Parent=PVP01_0408000;coverage_threshold_of.5.reads_at_edge_of_window
PvP01_04_v1	UTR_finder_v2	5UTR	329321	330401	.	-	.	Parent=PVP01_0408100;coverage_threshold_of.5.reads_at_edge_of_window
PvP01_04_v1	UTR_finder_v2	5UTR	329700	330852	.	+	.	Parent=PVP01_0408200;coverage_threshold_of.5.reads_at_edge_of_window
PvP01_04_v1	UTR_finder_v2	5UTR	339275	340801	.	-	.	Parent=PVP01_0408300;coverage_threshold_of.50.reads_at_edge_of_window
PvP01_04_v1	UTR_finder_v2	5UTR	349987	350444	.	-	.	Parent=PVP01_0408500;coverage_threshold_of.40.reads_at_edge_of_window
PvP01_04_v1	UTR_finder_v2	5UTR	353045	353344	.	-	.	Parent=PVP01_0408600;coverage_threshold_of.50.reads_at_edge_of_window
PvP01_04_v1	UTR_finder_v2	5UTR	357634	358130	.	+	.	Parent=PVP01_0408800;coverage_threshold_of.15.reads_at_edge_of_window
PvP01_04_v1	UTR_finder_v2	5UTR	368687	369393	.	+	.	Parent=PVP01_0409100;coverage_threshold_of.5.reads_at_edge_of_window
PvP01_04_v1	UTR_finder_v2	5UTR	372565	373152	.	+	.	Parent=PVP01_0409200;coverage_threshold_of.70.reads_at_edge_of_window
PvP01_04_v1	UTR_finder_v2	5UTR	380176	381580	.	-	.	Parent=PVP01_0409300;coverage_threshold_of.5.reads_at_edge_of_window
PvP01_04_v1	UTR_finder_v2	5UTR	381044	382041	.	+	.	Parent=PVP01_0409400;coverage_threshold_of.5.reads_at_edge_of_window
PvP01_04_v1	UTR_finder_v2	5UTR	385951	386850	.	-	.	Parent=PVP01_0409500;coverage_threshold_of.5.reads_at_edge_of_window
PvP01_04_v1	UTR_finder_v2	5UTR	386762	388245	.	+	.	Parent=PVP01_0409600;coverage_threshold_of.5.reads_at_edge_of_window
PvP01_04_v1	UTR_finder_v2	5UTR	392164	394253	.	-	.	Parent=PVP01_0409700;coverage_threshold_of.10.reads_at_edge_of_window
PvP01_04_v1	UTR_finder_v2	5UTR	398131	399585	.	+	.	Parent=PVP01_0409900;coverage_threshold_of.5.reads_at_edge_of_window
PvP01_04_v1	UTR_finder_v2	5UTR	414374	414994	.	-	.	Parent=PVP01_0410100;coverage_threshold_of.5.reads_at_edge_of_window
PvP01_04_v1	UTR_finder_v2	5UTR	415321	417371	.	+	.	Parent=PVP01_0410200;coverage_threshold_of.5.reads_at_edge_of_window
PvP01_04_v1	UTR_finder_v2	5UTR	425358	427601	.	-	.	Parent=PVP01_0410300;coverage_threshold_of.5.reads_at_edge_of_window
PvP01_04_v1	UTR_finder_v2	5UTR	429753	430766	.	+	.	Parent=PVP01_0410500;coverage_threshold_of.5.reads_at_edge_of_window
PvP01_04_v1	UTR_finder_v2	5UTR	438416	438732	.	+	.	Parent=PVP01_0410700;coverage_threshold_of.5.reads_at_edge_of_window
PvP01_04_v1	UTR_finder_v2	5UTR	440478	441818	.	+	.	Parent=PVP01_0410800;coverage_threshold_of.5.reads_at_edge_of_window
PvP01_04_v1	UTR_finder_v2	5UTR	449169	449962	.	-	.	Parent=PVP01_0410900;coverage_threshold_of.5.reads_at_edge_of_window
PvP01_04_v1	UTR_finder_v2	5UTR	457591	459105	.	-	.	Parent=PVP01_0411200;coverage_threshold_of.5.reads_at_edge_of_window
PvP01_04_v1	UTR_finder_v2	5UTR	458100	459461	.	+	.	Parent=PVP01_0411300;coverage_threshold_of.5.reads_at_edge_of_window
PvP01_04_v1	UTR_finder_v2	5UTR	467564	468112	.	+	.	Parent=PVP01_0411400;coverage_threshold_of.20.reads_at_edge_of_window
PvP01_04_v1	UTR_finder_v2	5UTR	471766	472227	.	-	.	Parent=PVP01_0411500;coverage_threshold_of.25.reads_at_edge_of_window
PvP01_04_v1	UTR_finder_v2	5UTR	471586	472091	.	+	.	Parent=PVP01_0411600;coverage_threshold_of.25.reads_at_edge_of_window
PvP01_04_v1	UTR_finder_v2	5UTR	476354	476684	.	-	.	Parent=PVP01_0411800;coverage_threshold_of.5.reads_at_edge_of_window
PvP01_04_v1	UTR_finder_v2	5UTR	478414	478673	.	-	.	Parent=PVP01_0411900;coverage_threshold_of.25.reads_at_edge_of_window
PvP01_04_v1	UTR_finder_v2	5UTR	481054	481616	.	-	.	Parent=PVP01_0412000;coverage_threshold_of.5.reads_at_edge_of_window
PvP01_04_v1	UTR_finder_v2	5UTR	484684	486241	.	-	.	Parent=PVP01_0412100;coverage_threshold_of.5.reads_at_edge_of_window
PvP01_04_v1	UTR_finder_v2	5UTR	485726	487189	.	+	.	Parent=PVP01_0412200;coverage_threshold_of.5.reads_at_edge_of_window
PvP01_04_v1	UTR_finder_v2	5UTR	489645	490302	.	-	.	Parent=PVP01_0412300;coverage_threshold_of.5.reads_at_edge_of_window
PvP01_04_v1	UTR_finder_v2	5UTR	502362	502937	.	-	.	Parent=PVP01_0412400;coverage_threshold_of.5.reads_at_edge_of_window
PvP01_04_v1	UTR_finder_v2	5UTR	503470	504754	.	+	.	Parent=PVP01_0412500;coverage_threshold_of.5.reads_at_edge_of_window
PvP01_04_v1	UTR_finder_v2	5UTR	518056	519870	.	-	.	Parent=PVP01_0412600;coverage_threshold_of.5.reads_at_edge_of_window
PvP01_04_v1	UTR_finder_v2	5UTR	519029	520693	.	+	.	Parent=PVP01_0412700;coverage_threshold_of.5.reads_at_edge_of_window
PvP01_04_v1	UTR_finder_v2	5UTR	527488	528677	.	-	.	Parent=PVP01_0412800;coverage_threshold_of.5.reads_at_edge_of_window
PvP01_04_v1	UTR_finder_v2	5UTR	531416	532138	.	-	.	Parent=PVP01_0412900;coverage_threshold_of.5.reads_at_edge_of_window
PvP01_04_v1	UTR_finder_v2	5UTR	532009	532372	.	+	.	Parent=PVP01_0413000;coverage_threshold_of.15.reads_at_edge_of_window
PvP01_04_v1	UTR_finder_v2	5UTR	535912	536658	.	-	.	Parent=PVP01_0413100;coverage_threshold_of.25.reads_at_edge_of_window
PvP01_04_v1	UTR_finder_v2	5UTR	540415	540946	.	-	.	Parent=PVP01_0413200;coverage_threshold_of.10.reads_at_edge_of_window
PvP01_04_v1	UTR_finder_v2	5UTR	544788	545896	.	-	.	Parent=PVP01_0413400;coverage_threshold_of.60.reads_at_edge_of_window
PvP01_04_v1	UTR_finder_v2	5UTR	549777	550273	.	-	.	Parent=PVP01_0413500;coverage_threshold_of.5.reads_at_edge_of_window
PvP01_04_v1	UTR_finder_v2	5UTR	550236	551499	.	+	.	Parent=PVP01_0413600;coverage_threshold_of.5.reads_at_edge_of_window
PvP01_04_v1	UTR_finder_v2	5UTR	554368	554929	.	+	.	Parent=PVP01_0413700;coverage_threshold_of.20.reads_at_edge_of_window
PvP01_04_v1	UTR_finder_v2	5UTR	557073	557634	.	+	.	Parent=PVP01_0413800;coverage_threshold_of.5.reads_at_edge_of_window
PvP01_04_v1	UTR_finder_v2	5UTR	572397	573443	.	+	.	Parent=PVP01_0414000;coverage_threshold_of.5.reads_at_edge_of_window
PvP01_04_v1	UTR_finder_v2	5UTR	575541	578330	.	+	.	Parent=PVP01_0414100;coverage_threshold_of.15.reads_at_edge_of_window
PvP01_04_v1	UTR_finder_v2	5UTR	581561	583138	.	-	.	Parent=PVP01_0414200;coverage_threshold_of.5.reads_at_edge_of_window
PvP01_04_v1	UTR_finder_v2	5UTR	583167	583824	.	+	.	Parent=PVP01_0414300;coverage_threshold_of.5.reads_at_edge_of_window
PvP01_04_v1	UTR_finder_v2	5UTR	591301	594852	.	-	.	Parent=PVP01_0414500;coverage_threshold_of.25.reads_at_edge_of_window
PvP01_04_v1	UTR_finder_v2	5UTR	594851	595656	.	+	.	Parent=PVP01_0414700;coverage_threshold_of.5.reads_at_edge_of_window
PvP01_04_v1	UTR_finder_v2	5UTR	603934	604944	.	-	.	Parent=PVP01_0414800;coverage_threshold_of.5.reads_at_edge_of_window
PvP01_04_v1	UTR_finder_v2	5UTR	605901	607082	.	-	.	Parent=PVP01_0414900;coverage_threshold_of.5.reads_at_edge_of_window
PvP01_04_v1	UTR_finder_v2	5UTR	609548	609729	.	+	.	Parent=PVP01_0415000;coverage_threshold_of.5.reads_at_edge_of_window
PvP01_04_v1	UTR_finder_v2	5UTR	612770	613488	.	+	.	Parent=PVP01_0415100;coverage_threshold_of.10.reads_at_edge_of_window
PvP01_04_v1	UTR_finder_v2	5UTR	615670	615934	.	+	.	Parent=PVP01_0415200;coverage_threshold_of.20.reads_at_edge_of_window
PvP01_04_v1	UTR_finder_v2	5UTR	621303	621906	.	+	.	Parent=PVP01_0415300;coverage_threshold_of.30.reads_at_edge_of_window
PvP01_04_v1	UTR_finder_v2	5UTR	623421	624234	.	+	.	Parent=PVP01_0415400;coverage_threshold_of.5.reads_at_edge_of_window
PvP01_04_v1	UTR_finder_v2	5UTR	626914	628597	.	+	.	Parent=PVP01_0415600;coverage_threshold_of.25.reads_at_edge_of_window
PvP01_04_v1	UTR_finder_v2	5UTR	631410	632348	.	+	.	Parent=PVP01_0415700;coverage_threshold_of.5.reads_at_edge_of_window
PvP01_04_v1	UTR_finder_v2	5UTR	644265	644835	.	-	.	Parent=PVP01_0415800;coverage_threshold_of.5.reads_at_edge_of_window
PvP01_04_v1	UTR_finder_v2	5UTR	652580	652654	.	-	.	Parent=PVP01_0415900;coverage_threshold_of.35.reads_at_edge_of_window
PvP01_04_v1	UTR_finder_v2	5UTR	654717	655121	.	-	.	Parent=PVP01_0416000;coverage_threshold_of.5.reads_at_edge_of_window
PvP01_04_v1	UTR_finder_v2	5UTR	655066	655599	.	+	.	Parent=PVP01_0416100;coverage_threshold_of.5.reads_at_edge_of_window
PvP01_04_v1	UTR_finder_v2	5UTR	659093	659639	.	-	.	Parent=PVP01_0416200;coverage_threshold_of.15.reads_at_edge_of_window
PvP01_04_v1	UTR_finder_v2	5UTR	661054	661816	.	-	.	Parent=PVP01_0416300;coverage_threshold_of.5.reads_at_edge_of_window
PvP01_04_v1	UTR_finder_v2	5UTR	675162	675576	.	+	.	Parent=PVP01_0416600;coverage_threshold_of.5.reads_at_edge_of_window
PvP01_04_v1	UTR_finder_v2	5UTR	683845	685260	.	-	.	Parent=PVP01_0416700;coverage_threshold_of.5.reads_at_edge_of_window
PvP01_04_v1	UTR_finder_v2	5UTR	684541	685684	.	+	.	Parent=PVP01_0416800;coverage_threshold_of.5.reads_at_edge_of_window
PvP01_04_v1	UTR_finder_v2	5UTR	695580	696337	.	+	.	Parent=PVP01_0417000;coverage_threshold_of.5.reads_at_edge_of_window
PvP01_04_v1	UTR_finder_v2	5UTR	720954	721636	.	+	.	Parent=PVP01_0417500;coverage_threshold_of.5.reads_at_edge_of_window
PvP01_04_v1	UTR_finder_v2	5UTR	734476	735197	.	+	.	Parent=PVP01_0417800;coverage_threshold_of.35.reads_at_edge_of_window
PvP01_04_v1	UTR_finder_v2	5UTR	739619	740114	.	+	.	Parent=PVP01_0417900;coverage_threshold_of.5.reads_at_edge_of_window
PvP01_04_v1	UTR_finder_v2	5UTR	749008	750417	.	+	.	Parent=PVP01_0418100;coverage_threshold_of.5.reads_at_edge_of_window
PvP01_04_v1	UTR_finder_v2	5UTR	757129	758389	.	-	.	Parent=PVP01_0418200;coverage_threshold_of.5.reads_at_edge_of_window
PvP01_04_v1	UTR_finder_v2	5UTR	758543	760549	.	+	.	Parent=PVP01_0418300;coverage_threshold_of.5.reads_at_edge_of_window
PvP01_04_v1	UTR_finder_v2	5UTR	766034	766504	.	-	.	Parent=PVP01_0418500;coverage_threshold_of.5.reads_at_edge_of_window
PvP01_04_v1	UTR_finder_v2	5UTR	766522	766921	.	+	.	Parent=PVP01_0418600;coverage_threshold_of.5.reads_at_edge_of_window
PvP01_04_v1	UTR_finder_v2	5UTR	768875	771748	.	+	.	Parent=PVP01_0418700;coverage_threshold_of.5.reads_at_edge_of_window
PvP01_04_v1	UTR_finder_v2	5UTR	784982	786714	.	-	.	Parent=PVP01_0418900;coverage_threshold_of.5.reads_at_edge_of_window
PvP01_04_v1	UTR_finder_v2	5UTR	789136	789798	.	-	.	Parent=PVP01_0419000;coverage_threshold_of.5.reads_at_edge_of_window
PvP01_04_v1	UTR_finder_v2	5UTR	789900	790311	.	+	.	Parent=PVP01_0419100;coverage_threshold_of.5.reads_at_edge_of_window
PvP01_04_v1	UTR_finder_v2	5UTR	798862	800205	.	-	.	Parent=PVP01_0419200;coverage_threshold_of.10.reads_at_edge_of_window
PvP01_04_v1	UTR_finder_v2	5UTR	799856	800822	.	+	.	Parent=PVP01_0419300;coverage_threshold_of.5.reads_at_edge_of_window
PvP01_04_v1	UTR_finder_v2	5UTR	803266	803709	.	-	.	Parent=PVP01_0419400;coverage_threshold_of.10.reads_at_edge_of_window
PvP01_04_v1	UTR_finder_v2	5UTR	806509	807268	.	-	.	Parent=PVP01_0419500;coverage_threshold_of.10.reads_at_edge_of_window
PvP01_04_v1	UTR_finder_v2	5UTR	807300	808614	.	+	.	Parent=PVP01_0419600;coverage_threshold_of.5.reads_at_edge_of_window
PvP01_04_v1	UTR_finder_v2	5UTR	811069	811687	.	-	.	Parent=PVP01_0419700;coverage_threshold_of.35.reads_at_edge_of_window
PvP01_04_v1	UTR_finder_v2	5UTR	815203	815830	.	+	.	Parent=PVP01_0419900;coverage_threshold_of.5.reads_at_edge_of_window
PvP01_04_v1	UTR_finder_v2	5UTR	817086	817601	.	+	.	Parent=PVP01_0420000;coverage_threshold_of.80.reads_at_edge_of_window
PvP01_04_v1	UTR_finder_v2	5UTR	823967	824386	.	-	.	Parent=PVP01_0420200;coverage_threshold_of.20.reads_at_edge_of_window
PvP01_04_v1	UTR_finder_v2	5UTR	824082	824453	.	+	.	Parent=PVP01_0420300;coverage_threshold_of.15.reads_at_edge_of_window
PvP01_04_v1	UTR_finder_v2	5UTR	827630	829176	.	+	.	Parent=PVP01_0420400;coverage_threshold_of.5.reads_at_edge_of_window
PvP01_04_v1	UTR_finder_v2	5UTR	830924	832332	.	+	.	Parent=PVP01_0420500;coverage_threshold_of.10.reads_at_edge_of_window
PvP01_04_v1	UTR_finder_v2	5UTR	836458	836757	.	+	.	Parent=PVP01_0420600;coverage_threshold_of.5.reads_at_edge_of_window
PvP01_04_v1	UTR_finder_v2	5UTR	838513	838943	.	+	.	Parent=PVP01_0420700;coverage_threshold_of.45.reads_at_edge_of_window
PvP01_04_v1	UTR_finder_v2	5UTR	839734	840057	.	+	.	Parent=PVP01_0420800;coverage_threshold_of.85.reads_at_edge_of_window
PvP01_04_v1	UTR_finder_v2	5UTR	847683	848568	.	+	.	Parent=PVP01_0421000;coverage_threshold_of.5.reads_at_edge_of_window
PvP01_04_v1	UTR_finder_v2	5UTR	861691	862079	.	-	.	Parent=PVP01_0421200;coverage_threshold_of.5.reads_at_edge_of_window
PvP01_04_v1	UTR_finder_v2	5UTR	862122	863641	.	+	.	Parent=PVP01_0421300;coverage_threshold_of.5.reads_at_edge_of_window
PvP01_04_v1	UTR_finder_v2	5UTR	868796	869292	.	+	.	Parent=PVP01_0421400;coverage_threshold_of.5.reads_at_edge_of_window
PvP01_04_v1	UTR_finder_v2	5UTR	872884	874245	.	-	.	Parent=PVP01_0421500;coverage_threshold_of.5.reads_at_edge_of_window
PvP01_04_v1	UTR_finder_v2	5UTR	874801	876054	.	+	.	Parent=PVP01_0421700;coverage_threshold_of.5.reads_at_edge_of_window
PvP01_04_v1	UTR_finder_v2	5UTR	878185	878944	.	-	.	Parent=PVP01_0421800;coverage_threshold_of.5.reads_at_edge_of_window
PvP01_04_v1	UTR_finder_v2	5UTR	878789	879279	.	+	.	Parent=PVP01_0421900;coverage_threshold_of.5.reads_at_edge_of_window
PvP01_04_v1	UTR_finder_v2	5UTR	891111	892241	.	+	.	Parent=PVP01_0422100;coverage_threshold_of.5.reads_at_edge_of_window
PvP01_04_v1	UTR_finder_v2	5UTR	900383	901042	.	-	.	Parent=PVP01_0422200;coverage_threshold_of.25.reads_at_edge_of_window
PvP01_04_v1	UTR_finder_v2	5UTR	900536	900881	.	+	.	Parent=PVP01_0422300;coverage_threshold_of.25.reads_at_edge_of_window
PvP01_04_v1	UTR_finder_v2	5UTR	904156	904731	.	-	.	Parent=PVP01_0422400;coverage_threshold_of.5.reads_at_edge_of_window
PvP01_04_v1	UTR_finder_v2	5UTR	904884	905179	.	+	.	Parent=PVP01_0422500;coverage_threshold_of.10.reads_at_edge_of_window
PvP01_04_v1	UTR_finder_v2	5UTR	913247	914611	.	-	.	Parent=PVP01_0422600;coverage_threshold_of.5.reads_at_edge_of_window
PvP01_04_v1	UTR_finder_v2	5UTR	919444	920111	.	-	.	Parent=PVP01_0422700;coverage_threshold_of.5.reads_at_edge_of_window
PvP01_04_v1	UTR_finder_v2	5UTR	924869	925294	.	+	.	Parent=PVP01_0422800;coverage_threshold_of.5.reads_at_edge_of_window
PvP01_04_v1	UTR_finder_v2	5UTR	936319	936735	.	+	.	Parent=PVP01_0423000;coverage_threshold_of.5.reads_at_edge_of_window
PvP01_04_v1	UTR_finder_v2	5UTR	940285	941618	.	+	.	Parent=PVP01_0423100;coverage_threshold_of.5.reads_at_edge_of_window
PvP01_04_v1	UTR_finder_v2	5UTR	945750	946291	.	+	.	Parent=PVP01_0423200;coverage_threshold_of.5.reads_at_edge_of_window
PvP01_04_v1	UTR_finder_v2	5UTR	949962	950412	.	+	.	Parent=PVP01_0423300;coverage_threshold_of.15.reads_at_edge_of_window
PvP01_04_v1	UTR_finder_v2	5UTR	951629	954032	.	+	.	Parent=PVP01_0423400;coverage_threshold_of.5.reads_at_edge_of_window
PvP01_04_v1	UTR_finder_v2	5UTR	963590	964224	.	-	.	Parent=PVP01_0423500;coverage_threshold_of.5.reads_at_edge_of_window
PvP01_05_v1	UTR_finder_v2	5UTR	103073	103573	.	+	.	Parent=PVP01_0502600;coverage_threshold_of.5.reads_at_edge_of_window
PvP01_05_v1	UTR_finder_v2	5UTR	146669	147149	.	-	.	Parent=PVP01_0503500;coverage_threshold_of.5.reads_at_edge_of_window
PvP01_05_v1	UTR_finder_v2	5UTR	153915	154949	.	+	.	Parent=PVP01_0503700;coverage_threshold_of.5.reads_at_edge_of_window
PvP01_05_v1	UTR_finder_v2	5UTR	159171	159459	.	+	.	Parent=PVP01_0503800;coverage_threshold_of.5.reads_at_edge_of_window
PvP01_05_v1	UTR_finder_v2	5UTR	164170	164827	.	-	.	Parent=PVP01_0503900;coverage_threshold_of.5.reads_at_edge_of_window
PvP01_05_v1	UTR_finder_v2	5UTR	171429	171925	.	-	.	Parent=PVP01_0504000;coverage_threshold_of.5.reads_at_edge_of_window
PvP01_05_v1	UTR_finder_v2	5UTR	173848	174700	.	+	.	Parent=PVP01_0504100;coverage_threshold_of.5.reads_at_edge_of_window
PvP01_05_v1	UTR_finder_v2	5UTR	178677	179738	.	+	.	Parent=PVP01_0504200;coverage_threshold_of.5.reads_at_edge_of_window
PvP01_05_v1	UTR_finder_v2	5UTR	184386	184697	.	-	.	Parent=PVP01_0504300;coverage_threshold_of.5.reads_at_edge_of_window
PvP01_05_v1	UTR_finder_v2	5UTR	189905	191738	.	+	.	Parent=PVP01_0504400;coverage_threshold_of.5.reads_at_edge_of_window
PvP01_05_v1	UTR_finder_v2	5UTR	235448	236497	.	-	.	Parent=PVP01_0505100;coverage_threshold_of.5.reads_at_edge_of_window
PvP01_05_v1	UTR_finder_v2	5UTR	237853	238552	.	-	.	Parent=PVP01_0505200;coverage_threshold_of.25.reads_at_edge_of_window
PvP01_05_v1	UTR_finder_v2	5UTR	240766	241134	.	-	.	Parent=PVP01_0505300;coverage_threshold_of.5.reads_at_edge_of_window
PvP01_05_v1	UTR_finder_v2	5UTR	247063	249210	.	-	.	Parent=PVP01_0505400;coverage_threshold_of.5.reads_at_edge_of_window
PvP01_05_v1	UTR_finder_v2	5UTR	248861	249758	.	+	.	Parent=PVP01_0505500;coverage_threshold_of.5.reads_at_edge_of_window
PvP01_05_v1	UTR_finder_v2	5UTR	252986	253742	.	+	.	Parent=PVP01_0505600;coverage_threshold_of.5.reads_at_edge_of_window
PvP01_05_v1	UTR_finder_v2	5UTR	259662	261089	.	-	.	Parent=PVP01_0505700;coverage_threshold_of.5.reads_at_edge_of_window
PvP01_05_v1	UTR_finder_v2	5UTR	260679	261583	.	+	.	Parent=PVP01_0505800;coverage_threshold_of.5.reads_at_edge_of_window
PvP01_05_v1	UTR_finder_v2	5UTR	265017	265411	.	+	.	Parent=PVP01_0505900;coverage_threshold_of.5.reads_at_edge_of_window
PvP01_05_v1	UTR_finder_v2	5UTR	268395	268693	.	+	.	Parent=PVP01_0506000;coverage_threshold_of.5.reads_at_edge_of_window
PvP01_05_v1	UTR_finder_v2	5UTR	270765	271922	.	+	.	Parent=PVP01_0506100;coverage_threshold_of.5.reads_at_edge_of_window
PvP01_05_v1	UTR_finder_v2	5UTR	283314	283716	.	-	.	Parent=PVP01_0506400;coverage_threshold_of.5.reads_at_edge_of_window
PvP01_05_v1	UTR_finder_v2	5UTR	283883	285876	.	+	.	Parent=PVP01_0506500;coverage_threshold_of.5.reads_at_edge_of_window
PvP01_05_v1	UTR_finder_v2	5UTR	294639	298197	.	-	.	Parent=PVP01_0506600;coverage_threshold_of.5.reads_at_edge_of_window
PvP01_05_v1	UTR_finder_v2	5UTR	308170	308725	.	-	.	Parent=PVP01_0506900;coverage_threshold_of.10.reads_at_edge_of_window
PvP01_05_v1	UTR_finder_v2	5UTR	310029	310493	.	-	.	Parent=PVP01_0507000;coverage_threshold_of.85.reads_at_edge_of_window
PvP01_05_v1	UTR_finder_v2	5UTR	314103	314334	.	-	.	Parent=PVP01_0507100;coverage_threshold_of.10.reads_at_edge_of_window
PvP01_05_v1	UTR_finder_v2	5UTR	323655	324029	.	-	.	Parent=PVP01_0507300;coverage_threshold_of.5.reads_at_edge_of_window
PvP01_05_v1	UTR_finder_v2	5UTR	324241	324794	.	+	.	Parent=PVP01_0507400;coverage_threshold_of.5.reads_at_edge_of_window
PvP01_05_v1	UTR_finder_v2	5UTR	331416	332145	.	-	.	Parent=PVP01_0507500;coverage_threshold_of.5.reads_at_edge_of_window
PvP01_05_v1	UTR_finder_v2	5UTR	331941	335034	.	+	.	Parent=PVP01_0507600;coverage_threshold_of.5.reads_at_edge_of_window
PvP01_05_v1	UTR_finder_v2	5UTR	336821	338038	.	+	.	Parent=PVP01_0507700;coverage_threshold_of.10.reads_at_edge_of_window
PvP01_05_v1	UTR_finder_v2	5UTR	343679	344971	.	-	.	Parent=PVP01_0507800;coverage_threshold_of.5.reads_at_edge_of_window
PvP01_05_v1	UTR_finder_v2	5UTR	344689	345922	.	+	.	Parent=PVP01_0507900;coverage_threshold_of.5.reads_at_edge_of_window
PvP01_05_v1	UTR_finder_v2	5UTR	350547	352151	.	-	.	Parent=PVP01_0508000;coverage_threshold_of.5.reads_at_edge_of_window
PvP01_05_v1	UTR_finder_v2	5UTR	351096	353192	.	+	.	Parent=PVP01_0508100;coverage_threshold_of.5.reads_at_edge_of_window
PvP01_05_v1	UTR_finder_v2	5UTR	393143	394570	.	-	.	Parent=PVP01_0508400;coverage_threshold_of.5.reads_at_edge_of_window
PvP01_05_v1	UTR_finder_v2	5UTR	398132	399078	.	-	.	Parent=PVP01_0508500;coverage_threshold_of.5.reads_at_edge_of_window
PvP01_05_v1	UTR_finder_v2	5UTR	398826	399270	.	+	.	Parent=PVP01_0508600;coverage_threshold_of.5.reads_at_edge_of_window
PvP01_05_v1	UTR_finder_v2	5UTR	400332	400937	.	+	.	Parent=PVP01_0508700;coverage_threshold_of.80.reads_at_edge_of_window
PvP01_05_v1	UTR_finder_v2	5UTR	403872	404223	.	-	.	Parent=PVP01_0508800;coverage_threshold_of.15.reads_at_edge_of_window
PvP01_05_v1	UTR_finder_v2	5UTR	406226	407537	.	-	.	Parent=PVP01_0508900;coverage_threshold_of.25.reads_at_edge_of_window
PvP01_05_v1	UTR_finder_v2	5UTR	406622	406945	.	+	.	Parent=PVP01_0509000;coverage_threshold_of.10.reads_at_edge_of_window
PvP01_05_v1	UTR_finder_v2	5UTR	409144	409295	.	-	.	Parent=PVP01_0509100;coverage_threshold_of.65.reads_at_edge_of_window
PvP01_05_v1	UTR_finder_v2	5UTR	411233	411737	.	-	.	Parent=PVP01_0509200;coverage_threshold_of.20.reads_at_edge_of_window
PvP01_05_v1	UTR_finder_v2	5UTR	418107	419545	.	-	.	Parent=PVP01_0509300;coverage_threshold_of.5.reads_at_edge_of_window
PvP01_05_v1	UTR_finder_v2	5UTR	419343	421216	.	+	.	Parent=PVP01_0509400;coverage_threshold_of.5.reads_at_edge_of_window
PvP01_05_v1	UTR_finder_v2	5UTR	428584	429498	.	-	.	Parent=PVP01_0509500;coverage_threshold_of.10.reads_at_edge_of_window
PvP01_05_v1	UTR_finder_v2	5UTR	436679	437773	.	-	.	Parent=PVP01_0509700;coverage_threshold_of.5.reads_at_edge_of_window
PvP01_05_v1	UTR_finder_v2	5UTR	439160	439671	.	-	.	Parent=PVP01_0509800;coverage_threshold_of.5.reads_at_edge_of_window
PvP01_05_v1	UTR_finder_v2	5UTR	439780	440143	.	+	.	Parent=PVP01_0509900;coverage_threshold_of.5.reads_at_edge_of_window
PvP01_05_v1	UTR_finder_v2	5UTR	448658	449210	.	-	.	Parent=PVP01_0510100;coverage_threshold_of.5.reads_at_edge_of_window
PvP01_05_v1	UTR_finder_v2	5UTR	457098	458015	.	-	.	Parent=PVP01_0510400;coverage_threshold_of.25.reads_at_edge_of_window
PvP01_05_v1	UTR_finder_v2	5UTR	461070	461587	.	-	.	Parent=PVP01_0510500;coverage_threshold_of.5.reads_at_edge_of_window
PvP01_05_v1	UTR_finder_v2	5UTR	461664	461976	.	+	.	Parent=PVP01_0510600;coverage_threshold_of.5.reads_at_edge_of_window
PvP01_05_v1	UTR_finder_v2	5UTR	462855	463341	.	+	.	Parent=PVP01_0510700;coverage_threshold_of.10.reads_at_edge_of_window
PvP01_05_v1	UTR_finder_v2	5UTR	465271	466138	.	+	.	Parent=PVP01_0510800;coverage_threshold_of.5.reads_at_edge_of_window
PvP01_05_v1	UTR_finder_v2	5UTR	470860	472067	.	-	.	Parent=PVP01_0510900;coverage_threshold_of.50.reads_at_edge_of_window
PvP01_05_v1	UTR_finder_v2	5UTR	478014	478401	.	-	.	Parent=PVP01_0511000;coverage_threshold_of.5.reads_at_edge_of_window
PvP01_05_v1	UTR_finder_v2	5UTR	480496	482034	.	+	.	Parent=PVP01_0511100;coverage_threshold_of.5.reads_at_edge_of_window
PvP01_05_v1	UTR_finder_v2	5UTR	484763	485068	.	+	.	Parent=PVP01_0511200;coverage_threshold_of.5.reads_at_edge_of_window
PvP01_05_v1	UTR_finder_v2	5UTR	487651	488046	.	+	.	Parent=PVP01_0511300;coverage_threshold_of.15.reads_at_edge_of_window
PvP01_05_v1	UTR_finder_v2	5UTR	492860	494121	.	+	.	Parent=PVP01_0511400;coverage_threshold_of.5.reads_at_edge_of_window
PvP01_05_v1	UTR_finder_v2	5UTR	498874	499534	.	-	.	Parent=PVP01_0511500;coverage_threshold_of.5.reads_at_edge_of_window
PvP01_05_v1	UTR_finder_v2	5UTR	500297	500669	.	+	.	Parent=PVP01_0511600;coverage_threshold_of.5.reads_at_edge_of_window
PvP01_05_v1	UTR_finder_v2	5UTR	505807	506976	.	-	.	Parent=PVP01_0511700;coverage_threshold_of.5.reads_at_edge_of_window
PvP01_05_v1	UTR_finder_v2	5UTR	507048	508729	.	+	.	Parent=PVP01_0511800;coverage_threshold_of.5.reads_at_edge_of_window
PvP01_05_v1	UTR_finder_v2	5UTR	512783	513089	.	-	.	Parent=PVP01_0511900;coverage_threshold_of.5.reads_at_edge_of_window
PvP01_05_v1	UTR_finder_v2	5UTR	512882	514731	.	+	.	Parent=PVP01_0512000;coverage_threshold_of.5.reads_at_edge_of_window
PvP01_05_v1	UTR_finder_v2	5UTR	521113	521189	.	+	.	Parent=PVP01_0512200;coverage_threshold_of.5.reads_at_edge_of_window
PvP01_05_v1	UTR_finder_v2	5UTR	524055	525099	.	-	.	Parent=PVP01_0512300;coverage_threshold_of.25.reads_at_edge_of_window
PvP01_05_v1	UTR_finder_v2	5UTR	524252	524773	.	+	.	Parent=PVP01_0512400;coverage_threshold_of.5.reads_at_edge_of_window
PvP01_05_v1	UTR_finder_v2	5UTR	529569	530639	.	-	.	Parent=PVP01_0512600;coverage_threshold_of.5.reads_at_edge_of_window
PvP01_05_v1	UTR_finder_v2	5UTR	532788	533068	.	-	.	Parent=PVP01_0512700;coverage_threshold_of.5.reads_at_edge_of_window
PvP01_05_v1	UTR_finder_v2	5UTR	536844	539958	.	-	.	Parent=PVP01_0512900;coverage_threshold_of.5.reads_at_edge_of_window
PvP01_05_v1	UTR_finder_v2	5UTR	539108	542430	.	+	.	Parent=PVP01_0513000;coverage_threshold_of.5.reads_at_edge_of_window
PvP01_05_v1	UTR_finder_v2	5UTR	546194	546681	.	-	.	Parent=PVP01_0513100;coverage_threshold_of.5.reads_at_edge_of_window
PvP01_05_v1	UTR_finder_v2	5UTR	550472	551923	.	-	.	Parent=PVP01_0513200;coverage_threshold_of.5.reads_at_edge_of_window
PvP01_05_v1	UTR_finder_v2	5UTR	555543	557621	.	-	.	Parent=PVP01_0513300;coverage_threshold_of.10.reads_at_edge_of_window
PvP01_05_v1	UTR_finder_v2	5UTR	557664	559542	.	+	.	Parent=PVP01_0513400;coverage_threshold_of.5.reads_at_edge_of_window
PvP01_05_v1	UTR_finder_v2	5UTR	564777	565237	.	+	.	Parent=PVP01_0513500;coverage_threshold_of.45.reads_at_edge_of_window
PvP01_05_v1	UTR_finder_v2	5UTR	571514	572398	.	-	.	Parent=PVP01_0513600;coverage_threshold_of.60.reads_at_edge_of_window
PvP01_05_v1	UTR_finder_v2	5UTR	575064	575837	.	-	.	Parent=PVP01_0513700;coverage_threshold_of.15.reads_at_edge_of_window
PvP01_05_v1	UTR_finder_v2	5UTR	585506	587325	.	-	.	Parent=PVP01_0514000;coverage_threshold_of.5.reads_at_edge_of_window
PvP01_05_v1	UTR_finder_v2	5UTR	589186	590590	.	+	.	Parent=PVP01_0514100;coverage_threshold_of.5.reads_at_edge_of_window
PvP01_05_v1	UTR_finder_v2	5UTR	593410	594271	.	+	.	Parent=PVP01_0514200;coverage_threshold_of.40.reads_at_edge_of_window
PvP01_05_v1	UTR_finder_v2	5UTR	603373	604005	.	+	.	Parent=PVP01_0514400;coverage_threshold_of.45.reads_at_edge_of_window
PvP01_05_v1	UTR_finder_v2	5UTR	612942	613593	.	+	.	Parent=PVP01_0514600;coverage_threshold_of.20.reads_at_edge_of_window
PvP01_05_v1	UTR_finder_v2	5UTR	616481	617594	.	+	.	Parent=PVP01_0514700;coverage_threshold_of.10.reads_at_edge_of_window
PvP01_05_v1	UTR_finder_v2	5UTR	623161	623483	.	-	.	Parent=PVP01_0514800;coverage_threshold_of.5.reads_at_edge_of_window
PvP01_05_v1	UTR_finder_v2	5UTR	634608	635068	.	-	.	Parent=PVP01_0515200;coverage_threshold_of.5.reads_at_edge_of_window
PvP01_05_v1	UTR_finder_v2	5UTR	635175	635862	.	+	.	Parent=PVP01_0515300;coverage_threshold_of.5.reads_at_edge_of_window
PvP01_05_v1	UTR_finder_v2	5UTR	643688	645266	.	-	.	Parent=PVP01_0515400;coverage_threshold_of.5.reads_at_edge_of_window
PvP01_05_v1	UTR_finder_v2	5UTR	646211	647748	.	+	.	Parent=PVP01_0515500;coverage_threshold_of.5.reads_at_edge_of_window
PvP01_05_v1	UTR_finder_v2	5UTR	658706	659041	.	-	.	Parent=PVP01_0515600;coverage_threshold_of.5.reads_at_edge_of_window
PvP01_05_v1	UTR_finder_v2	5UTR	670312	670330	.	+	.	Parent=PVP01_0516000;coverage_threshold_of.5.reads_at_edge_of_window
PvP01_05_v1	UTR_finder_v2	5UTR	679085	680797	.	-	.	Parent=PVP01_0516300;coverage_threshold_of.5.reads_at_edge_of_window
PvP01_05_v1	UTR_finder_v2	5UTR	696675	697431	.	+	.	Parent=PVP01_0516700;coverage_threshold_of.10.reads_at_edge_of_window
PvP01_05_v1	UTR_finder_v2	5UTR	703705	706915	.	-	.	Parent=PVP01_0516800;coverage_threshold_of.5.reads_at_edge_of_window
PvP01_05_v1	UTR_finder_v2	5UTR	709324	709653	.	+	.	Parent=PVP01_0516900;coverage_threshold_of.5.reads_at_edge_of_window
PvP01_05_v1	UTR_finder_v2	5UTR	713934	715046	.	-	.	Parent=PVP01_0517000;coverage_threshold_of.35.reads_at_edge_of_window
PvP01_05_v1	UTR_finder_v2	5UTR	717634	719780	.	-	.	Parent=PVP01_0517100;coverage_threshold_of.5.reads_at_edge_of_window
PvP01_05_v1	UTR_finder_v2	5UTR	723306	724155	.	-	.	Parent=PVP01_0517200;coverage_threshold_of.5.reads_at_edge_of_window
PvP01_05_v1	UTR_finder_v2	5UTR	726793	726970	.	-	.	Parent=PVP01_0517300;coverage_threshold_of.20.reads_at_edge_of_window
PvP01_05_v1	UTR_finder_v2	5UTR	728501	730220	.	+	.	Parent=PVP01_0517400;coverage_threshold_of.5.reads_at_edge_of_window
PvP01_05_v1	UTR_finder_v2	5UTR	733004	734295	.	-	.	Parent=PVP01_0517500;coverage_threshold_of.5.reads_at_edge_of_window
PvP01_05_v1	UTR_finder_v2	5UTR	733618	735099	.	+	.	Parent=PVP01_0517600;coverage_threshold_of.5.reads_at_edge_of_window
PvP01_05_v1	UTR_finder_v2	5UTR	744014	744206	.	+	.	Parent=PVP01_0517700;coverage_threshold_of.5.reads_at_edge_of_window
PvP01_05_v1	UTR_finder_v2	5UTR	749253	749619	.	-	.	Parent=PVP01_0517800;coverage_threshold_of.5.reads_at_edge_of_window
PvP01_05_v1	UTR_finder_v2	5UTR	754042	754995	.	+	.	Parent=PVP01_0518000;coverage_threshold_of.5.reads_at_edge_of_window
PvP01_05_v1	UTR_finder_v2	5UTR	761061	761489	.	+	.	Parent=PVP01_0518100;coverage_threshold_of.5.reads_at_edge_of_window
PvP01_05_v1	UTR_finder_v2	5UTR	765954	766092	.	-	.	Parent=PVP01_0518200;coverage_threshold_of.5.reads_at_edge_of_window
PvP01_05_v1	UTR_finder_v2	5UTR	767514	768043	.	-	.	Parent=PVP01_0518300;coverage_threshold_of.10.reads_at_edge_of_window
PvP01_05_v1	UTR_finder_v2	5UTR	769286	770020	.	-	.	Parent=PVP01_0518400;coverage_threshold_of.25.reads_at_edge_of_window
PvP01_05_v1	UTR_finder_v2	5UTR	770415	771296	.	+	.	Parent=PVP01_0518500;coverage_threshold_of.5.reads_at_edge_of_window
PvP01_05_v1	UTR_finder_v2	5UTR	774481	774905	.	-	.	Parent=PVP01_0518600;coverage_threshold_of.5.reads_at_edge_of_window
PvP01_05_v1	UTR_finder_v2	5UTR	780452	781360	.	-	.	Parent=PVP01_0518800;coverage_threshold_of.5.reads_at_edge_of_window
PvP01_05_v1	UTR_finder_v2	5UTR	783695	784227	.	-	.	Parent=PVP01_0518900;coverage_threshold_of.5.reads_at_edge_of_window
PvP01_05_v1	UTR_finder_v2	5UTR	784333	785520	.	+	.	Parent=PVP01_0519000;coverage_threshold_of.5.reads_at_edge_of_window
PvP01_05_v1	UTR_finder_v2	5UTR	789999	790486	.	+	.	Parent=PVP01_0519100;coverage_threshold_of.5.reads_at_edge_of_window
PvP01_05_v1	UTR_finder_v2	5UTR	792237	792757	.	-	.	Parent=PVP01_0519200;coverage_threshold_of.5.reads_at_edge_of_window
PvP01_05_v1	UTR_finder_v2	5UTR	792854	793389	.	+	.	Parent=PVP01_0519300;coverage_threshold_of.10.reads_at_edge_of_window
PvP01_05_v1	UTR_finder_v2	5UTR	797811	799069	.	-	.	Parent=PVP01_0519400;coverage_threshold_of.5.reads_at_edge_of_window
PvP01_05_v1	UTR_finder_v2	5UTR	798819	799845	.	+	.	Parent=PVP01_0519500;coverage_threshold_of.5.reads_at_edge_of_window
PvP01_05_v1	UTR_finder_v2	5UTR	805056	805662	.	+	.	Parent=PVP01_0519600;coverage_threshold_of.30.reads_at_edge_of_window
PvP01_05_v1	UTR_finder_v2	5UTR	807661	808159	.	+	.	Parent=PVP01_0519700;coverage_threshold_of.15.reads_at_edge_of_window
PvP01_05_v1	UTR_finder_v2	5UTR	812585	813506	.	-	.	Parent=PVP01_0519800;coverage_threshold_of.5.reads_at_edge_of_window
PvP01_05_v1	UTR_finder_v2	5UTR	813168	813847	.	+	.	Parent=PVP01_0519900;coverage_threshold_of.5.reads_at_edge_of_window
PvP01_05_v1	UTR_finder_v2	5UTR	814690	815360	.	+	.	Parent=PVP01_0520000;coverage_threshold_of.5.reads_at_edge_of_window
PvP01_05_v1	UTR_finder_v2	5UTR	818172	819513	.	-	.	Parent=PVP01_0520100;coverage_threshold_of.45.reads_at_edge_of_window
PvP01_05_v1	UTR_finder_v2	5UTR	820775	822173	.	-	.	Parent=PVP01_0520200;coverage_threshold_of.5.reads_at_edge_of_window
PvP01_05_v1	UTR_finder_v2	5UTR	821509	822985	.	+	.	Parent=PVP01_0520300;coverage_threshold_of.5.reads_at_edge_of_window
PvP01_05_v1	UTR_finder_v2	5UTR	827453	827507	.	-	.	Parent=PVP01_0520400;coverage_threshold_of.10.reads_at_edge_of_window
PvP01_05_v1	UTR_finder_v2	5UTR	835341	835969	.	-	.	Parent=PVP01_0520500;coverage_threshold_of.5.reads_at_edge_of_window
PvP01_05_v1	UTR_finder_v2	5UTR	850419	851137	.	-	.	Parent=PVP01_0520700;coverage_threshold_of.5.reads_at_edge_of_window
PvP01_05_v1	UTR_finder_v2	5UTR	853246	853452	.	-	.	Parent=PVP01_0520800;coverage_threshold_of.5.reads_at_edge_of_window
PvP01_05_v1	UTR_finder_v2	5UTR	854343	854911	.	+	.	Parent=PVP01_0520900;coverage_threshold_of.5.reads_at_edge_of_window
PvP01_05_v1	UTR_finder_v2	5UTR	861965	863057	.	-	.	Parent=PVP01_0521100;coverage_threshold_of.5.reads_at_edge_of_window
PvP01_05_v1	UTR_finder_v2	5UTR	862448	863368	.	+	.	Parent=PVP01_0521200;coverage_threshold_of.5.reads_at_edge_of_window
PvP01_05_v1	UTR_finder_v2	5UTR	866460	868534	.	-	.	Parent=PVP01_0521300;coverage_threshold_of.5.reads_at_edge_of_window
PvP01_05_v1	UTR_finder_v2	5UTR	867532	868896	.	+	.	Parent=PVP01_0521400;coverage_threshold_of.5.reads_at_edge_of_window
PvP01_05_v1	UTR_finder_v2	5UTR	873635	873700	.	-	.	Parent=PVP01_0521500;coverage_threshold_of.5.reads_at_edge_of_window
PvP01_05_v1	UTR_finder_v2	5UTR	874003	874519	.	+	.	Parent=PVP01_0521600;coverage_threshold_of.5.reads_at_edge_of_window
PvP01_05_v1	UTR_finder_v2	5UTR	881465	881841	.	-	.	Parent=PVP01_0521700;coverage_threshold_of.5.reads_at_edge_of_window
PvP01_05_v1	UTR_finder_v2	5UTR	890572	891476	.	-	.	Parent=PVP01_0521900;coverage_threshold_of.5.reads_at_edge_of_window
PvP01_05_v1	UTR_finder_v2	5UTR	890807	891746	.	+	.	Parent=PVP01_0522000;coverage_threshold_of.5.reads_at_edge_of_window
PvP01_05_v1	UTR_finder_v2	5UTR	893716	894359	.	-	.	Parent=PVP01_0522100;coverage_threshold_of.65.reads_at_edge_of_window
PvP01_05_v1	UTR_finder_v2	5UTR	896253	896719	.	-	.	Parent=PVP01_0522200;coverage_threshold_of.5.reads_at_edge_of_window
PvP01_05_v1	UTR_finder_v2	5UTR	896800	897145	.	+	.	Parent=PVP01_0522300;coverage_threshold_of.5.reads_at_edge_of_window
PvP01_05_v1	UTR_finder_v2	5UTR	901353	902458	.	-	.	Parent=PVP01_0522400;coverage_threshold_of.5.reads_at_edge_of_window
PvP01_05_v1	UTR_finder_v2	5UTR	908100	909087	.	-	.	Parent=PVP01_0522500;coverage_threshold_of.30.reads_at_edge_of_window
PvP01_05_v1	UTR_finder_v2	5UTR	916301	916647	.	-	.	Parent=PVP01_0522700;coverage_threshold_of.10.reads_at_edge_of_window
PvP01_05_v1	UTR_finder_v2	5UTR	919067	919936	.	-	.	Parent=PVP01_0522800;coverage_threshold_of.5.reads_at_edge_of_window
PvP01_05_v1	UTR_finder_v2	5UTR	929300	929692	.	-	.	Parent=PVP01_0523000;coverage_threshold_of.5.reads_at_edge_of_window
PvP01_05_v1	UTR_finder_v2	5UTR	939327	940353	.	-	.	Parent=PVP01_0523300;coverage_threshold_of.5.reads_at_edge_of_window
PvP01_05_v1	UTR_finder_v2	5UTR	947081	947310	.	-	.	Parent=PVP01_0523400;coverage_threshold_of.5.reads_at_edge_of_window
PvP01_05_v1	UTR_finder_v2	5UTR	952042	953149	.	-	.	Parent=PVP01_0523500;coverage_threshold_of.5.reads_at_edge_of_window
PvP01_05_v1	UTR_finder_v2	5UTR	966500	966865	.	+	.	Parent=PVP01_0523800;coverage_threshold_of.5.reads_at_edge_of_window
PvP01_05_v1	UTR_finder_v2	5UTR	973223	975671	.	-	.	Parent=PVP01_0523900;coverage_threshold_of.5.reads_at_edge_of_window
PvP01_05_v1	UTR_finder_v2	5UTR	976216	976391	.	+	.	Parent=PVP01_0524000;coverage_threshold_of.5.reads_at_edge_of_window
PvP01_05_v1	UTR_finder_v2	5UTR	980016	980837	.	+	.	Parent=PVP01_0524100;coverage_threshold_of.5.reads_at_edge_of_window
PvP01_05_v1	UTR_finder_v2	5UTR	984404	984538	.	+	.	Parent=PVP01_0524200;coverage_threshold_of.5.reads_at_edge_of_window
PvP01_05_v1	UTR_finder_v2	5UTR	993720	994433	.	+	.	Parent=PVP01_0524500;coverage_threshold_of.5.reads_at_edge_of_window
PvP01_05_v1	UTR_finder_v2	5UTR	1003333	1004570	.	+	.	Parent=PVP01_0524700;coverage_threshold_of.5.reads_at_edge_of_window
PvP01_05_v1	UTR_finder_v2	5UTR	1025584	1026442	.	-	.	Parent=PVP01_0525200;coverage_threshold_of.5.reads_at_edge_of_window
PvP01_05_v1	UTR_finder_v2	5UTR	1028954	1030477	.	-	.	Parent=PVP01_0525300;coverage_threshold_of.20.reads_at_edge_of_window
PvP01_05_v1	UTR_finder_v2	5UTR	1032605	1032891	.	-	.	Parent=PVP01_0525400;coverage_threshold_of.5.reads_at_edge_of_window
PvP01_05_v1	UTR_finder_v2	5UTR	1034853	1035451	.	+	.	Parent=PVP01_0525500;coverage_threshold_of.5.reads_at_edge_of_window
PvP01_05_v1	UTR_finder_v2	5UTR	1043037	1044082	.	-	.	Parent=PVP01_0525700;coverage_threshold_of.5.reads_at_edge_of_window
PvP01_05_v1	UTR_finder_v2	5UTR	1052150	1054459	.	-	.	Parent=PVP01_0525900;coverage_threshold_of.5.reads_at_edge_of_window
PvP01_05_v1	UTR_finder_v2	5UTR	1053265	1054790	.	+	.	Parent=PVP01_0526000;coverage_threshold_of.5.reads_at_edge_of_window
PvP01_05_v1	UTR_finder_v2	5UTR	1056783	1058756	.	-	.	Parent=PVP01_0526100;coverage_threshold_of.5.reads_at_edge_of_window
PvP01_05_v1	UTR_finder_v2	5UTR	1057701	1058971	.	+	.	Parent=PVP01_0526200;coverage_threshold_of.5.reads_at_edge_of_window
PvP01_05_v1	UTR_finder_v2	5UTR	1070003	1070412	.	+	.	Parent=PVP01_0526400;coverage_threshold_of.5.reads_at_edge_of_window
PvP01_05_v1	UTR_finder_v2	5UTR	1074122	1077027	.	-	.	Parent=PVP01_0526500;coverage_threshold_of.5.reads_at_edge_of_window
PvP01_05_v1	UTR_finder_v2	5UTR	1075584	1077361	.	+	.	Parent=PVP01_0526600;coverage_threshold_of.5.reads_at_edge_of_window
PvP01_05_v1	UTR_finder_v2	5UTR	1082727	1084522	.	-	.	Parent=PVP01_0526700;coverage_threshold_of.5.reads_at_edge_of_window
PvP01_05_v1	UTR_finder_v2	5UTR	1084661	1085713	.	+	.	Parent=PVP01_0526800;coverage_threshold_of.5.reads_at_edge_of_window
PvP01_05_v1	UTR_finder_v2	5UTR	1104973	1105312	.	-	.	Parent=PVP01_0526900;coverage_threshold_of.50.reads_at_edge_of_window
PvP01_05_v1	UTR_finder_v2	5UTR	1109518	1110637	.	-	.	Parent=PVP01_0527000;coverage_threshold_of.25.reads_at_edge_of_window
PvP01_05_v1	UTR_finder_v2	5UTR	1110145	1110527	.	+	.	Parent=PVP01_0527100;coverage_threshold_of.5.reads_at_edge_of_window
PvP01_05_v1	UTR_finder_v2	5UTR	1115238	1116297	.	-	.	Parent=PVP01_0527200;coverage_threshold_of.5.reads_at_edge_of_window
PvP01_05_v1	UTR_finder_v2	5UTR	1115758	1117148	.	+	.	Parent=PVP01_0527300;coverage_threshold_of.5.reads_at_edge_of_window
PvP01_05_v1	UTR_finder_v2	5UTR	1139226	1140993	.	-	.	Parent=PVP01_0527500;coverage_threshold_of.5.reads_at_edge_of_window
PvP01_05_v1	UTR_finder_v2	5UTR	1139790	1141802	.	+	.	Parent=PVP01_0527600;coverage_threshold_of.5.reads_at_edge_of_window
PvP01_05_v1	UTR_finder_v2	5UTR	1145987	1150786	.	-	.	Parent=PVP01_0527700;coverage_threshold_of.5.reads_at_edge_of_window
PvP01_05_v1	UTR_finder_v2	5UTR	1150955	1155333	.	+	.	Parent=PVP01_0527800;coverage_threshold_of.5.reads_at_edge_of_window
PvP01_05_v1	UTR_finder_v2	5UTR	1157536	1158554	.	-	.	Parent=PVP01_0527900;coverage_threshold_of.5.reads_at_edge_of_window
PvP01_05_v1	UTR_finder_v2	5UTR	1164552	1165479	.	+	.	Parent=PVP01_0528100;coverage_threshold_of.15.reads_at_edge_of_window
PvP01_05_v1	UTR_finder_v2	5UTR	1167522	1167843	.	+	.	Parent=PVP01_0528200;coverage_threshold_of.30.reads_at_edge_of_window
PvP01_05_v1	UTR_finder_v2	5UTR	1170783	1171929	.	+	.	Parent=PVP01_0528300;coverage_threshold_of.5.reads_at_edge_of_window
PvP01_05_v1	UTR_finder_v2	5UTR	1174464	1175095	.	+	.	Parent=PVP01_0528400;coverage_threshold_of.10.reads_at_edge_of_window
PvP01_05_v1	UTR_finder_v2	5UTR	1180122	1181284	.	+	.	Parent=PVP01_0528600;coverage_threshold_of.50.reads_at_edge_of_window
PvP01_05_v1	UTR_finder_v2	5UTR	1183413	1185206	.	-	.	Parent=PVP01_0528700;coverage_threshold_of.25.reads_at_edge_of_window
PvP01_05_v1	UTR_finder_v2	5UTR	1183837	1184974	.	+	.	Parent=PVP01_0528800;coverage_threshold_of.5.reads_at_edge_of_window
PvP01_05_v1	UTR_finder_v2	5UTR	1194719	1195772	.	-	.	Parent=PVP01_0528900;coverage_threshold_of.5.reads_at_edge_of_window
PvP01_05_v1	UTR_finder_v2	5UTR	1194808	1197704	.	+	.	Parent=PVP01_0529000;coverage_threshold_of.5.reads_at_edge_of_window
PvP01_05_v1	UTR_finder_v2	5UTR	1199865	1200883	.	+	.	Parent=PVP01_0529100;coverage_threshold_of.45.reads_at_edge_of_window
PvP01_05_v1	UTR_finder_v2	5UTR	1203433	1204614	.	-	.	Parent=PVP01_0529200;coverage_threshold_of.5.reads_at_edge_of_window
PvP01_05_v1	UTR_finder_v2	5UTR	1232018	1234951	.	-	.	Parent=PVP01_0529400;coverage_threshold_of.5.reads_at_edge_of_window
PvP01_05_v1	UTR_finder_v2	5UTR	1244443	1244793	.	+	.	Parent=PVP01_0529700;coverage_threshold_of.5.reads_at_edge_of_window
PvP01_05_v1	UTR_finder_v2	5UTR	1253015	1254616	.	+	.	Parent=PVP01_0529800;coverage_threshold_of.5.reads_at_edge_of_window
PvP01_05_v1	UTR_finder_v2	5UTR	1269111	1269813	.	-	.	Parent=PVP01_0530000;coverage_threshold_of.10.reads_at_edge_of_window
PvP01_05_v1	UTR_finder_v2	5UTR	1269170	1270020	.	+	.	Parent=PVP01_0530100;coverage_threshold_of.5.reads_at_edge_of_window
PvP01_05_v1	UTR_finder_v2	5UTR	1280094	1281028	.	+	.	Parent=PVP01_0530300;coverage_threshold_of.5.reads_at_edge_of_window
PvP01_05_v1	UTR_finder_v2	5UTR	1283547	1284199	.	+	.	Parent=PVP01_0530500;coverage_threshold_of.30.reads_at_edge_of_window
PvP01_05_v1	UTR_finder_v2	5UTR	1285796	1287332	.	+	.	Parent=PVP01_0530600;coverage_threshold_of.5.reads_at_edge_of_window
PvP01_05_v1	UTR_finder_v2	5UTR	1308101	1309599	.	+	.	Parent=PVP01_0530800;coverage_threshold_of.5.reads_at_edge_of_window
PvP01_05_v1	UTR_finder_v2	5UTR	1312241	1314021	.	+	.	Parent=PVP01_0530900;coverage_threshold_of.5.reads_at_edge_of_window
PvP01_05_v1	UTR_finder_v2	5UTR	1315442	1316972	.	+	.	Parent=PVP01_0531000;coverage_threshold_of.5.reads_at_edge_of_window
PvP01_05_v1	UTR_finder_v2	5UTR	1326101	1327185	.	-	.	Parent=PVP01_0531100;coverage_threshold_of.5.reads_at_edge_of_window
PvP01_05_v1	UTR_finder_v2	5UTR	1326653	1327414	.	+	.	Parent=PVP01_0531200;coverage_threshold_of.5.reads_at_edge_of_window
PvP01_05_v1	UTR_finder_v2	5UTR	1329269	1329590	.	+	.	Parent=PVP01_0531300;coverage_threshold_of.15.reads_at_edge_of_window
PvP01_05_v1	UTR_finder_v2	5UTR	1333801	1334456	.	+	.	Parent=PVP01_0531500;coverage_threshold_of.45.reads_at_edge_of_window
PvP01_05_v1	UTR_finder_v2	5UTR	1337101	1337269	.	-	.	Parent=PVP01_0531600;coverage_threshold_of.5.reads_at_edge_of_window
PvP01_05_v1	UTR_finder_v2	5UTR	1337519	1337771	.	+	.	Parent=PVP01_0531700;coverage_threshold_of.5.reads_at_edge_of_window
PvP01_05_v1	UTR_finder_v2	5UTR	1342988	1343677	.	+	.	Parent=PVP01_0531900;coverage_threshold_of.5.reads_at_edge_of_window
PvP01_05_v1	UTR_finder_v2	5UTR	1345107	1347609	.	+	.	Parent=PVP01_0532000;coverage_threshold_of.5.reads_at_edge_of_window
PvP01_05_v1	UTR_finder_v2	5UTR	1354526	1355279	.	-	.	Parent=PVP01_0532100;coverage_threshold_of.5.reads_at_edge_of_window
PvP01_05_v1	UTR_finder_v2	5UTR	1357109	1357970	.	-	.	Parent=PVP01_0532200;coverage_threshold_of.5.reads_at_edge_of_window
PvP01_05_v1	UTR_finder_v2	5UTR	1362477	1364058	.	-	.	Parent=PVP01_0532300;coverage_threshold_of.5.reads_at_edge_of_window
PvP01_05_v1	UTR_finder_v2	5UTR	1369932	1370638	.	-	.	Parent=PVP01_0532400;coverage_threshold_of.5.reads_at_edge_of_window
PvP01_05_v1	UTR_finder_v2	5UTR	1371433	1373280	.	+	.	Parent=PVP01_0532500;coverage_threshold_of.5.reads_at_edge_of_window
PvP01_05_v1	UTR_finder_v2	5UTR	1377900	1379455	.	-	.	Parent=PVP01_0532600;coverage_threshold_of.5.reads_at_edge_of_window
PvP01_05_v1	UTR_finder_v2	5UTR	1383987	1384360	.	-	.	Parent=PVP01_0532700;coverage_threshold_of.5.reads_at_edge_of_window
PvP01_05_v1	UTR_finder_v2	5UTR	1387762	1390191	.	-	.	Parent=PVP01_0532800;coverage_threshold_of.5.reads_at_edge_of_window
PvP01_05_v1	UTR_finder_v2	5UTR	1392264	1392765	.	-	.	Parent=PVP01_0532900;coverage_threshold_of.5.reads_at_edge_of_window
PvP01_05_v1	UTR_finder_v2	5UTR	1397909	1398553	.	-	.	Parent=PVP01_0533000;coverage_threshold_of.5.reads_at_edge_of_window
PvP01_05_v1	UTR_finder_v2	5UTR	1402490	1403010	.	-	.	Parent=PVP01_0533100;coverage_threshold_of.5.reads_at_edge_of_window
PvP01_05_v1	UTR_finder_v2	5UTR	1405231	1406988	.	+	.	Parent=PVP01_0533200;coverage_threshold_of.5.reads_at_edge_of_window
PvP01_05_v1	UTR_finder_v2	5UTR	1432864	1432911	.	+	.	Parent=PVP01_0533700;coverage_threshold_of.5.reads_at_edge_of_window
PvP01_05_v1	UTR_finder_v2	5UTR	1474163	1474733	.	-	.	Parent=PVP01_0534400;coverage_threshold_of.5.reads_at_edge_of_window
PvP01_06_v1	UTR_finder_v2	5UTR	39034	39347	.	+	.	Parent=PVP01_0600900;coverage_threshold_of.5.reads_at_edge_of_window
PvP01_06_v1	UTR_finder_v2	5UTR	45332	45810	.	-	.	Parent=PVP01_0601000;coverage_threshold_of.5.reads_at_edge_of_window
PvP01_06_v1	UTR_finder_v2	5UTR	52670	54977	.	+	.	Parent=PVP01_0601200;coverage_threshold_of.5.reads_at_edge_of_window
PvP01_06_v1	UTR_finder_v2	5UTR	59380	60236	.	-	.	Parent=PVP01_0601300;coverage_threshold_of.5.reads_at_edge_of_window
PvP01_06_v1	UTR_finder_v2	5UTR	68071	69005	.	-	.	Parent=PVP01_0601500;coverage_threshold_of.5.reads_at_edge_of_window
PvP01_06_v1	UTR_finder_v2	5UTR	71503	72606	.	-	.	Parent=PVP01_0601600;coverage_threshold_of.5.reads_at_edge_of_window
PvP01_06_v1	UTR_finder_v2	5UTR	75097	75739	.	-	.	Parent=PVP01_0601700;coverage_threshold_of.5.reads_at_edge_of_window
PvP01_06_v1	UTR_finder_v2	5UTR	78062	78413	.	-	.	Parent=PVP01_0601800;coverage_threshold_of.5.reads_at_edge_of_window
PvP01_06_v1	UTR_finder_v2	5UTR	85001	85736	.	-	.	Parent=PVP01_0602000;coverage_threshold_of.5.reads_at_edge_of_window
PvP01_06_v1	UTR_finder_v2	5UTR	91524	92191	.	+	.	Parent=PVP01_0602200;coverage_threshold_of.5.reads_at_edge_of_window
PvP01_06_v1	UTR_finder_v2	5UTR	96957	97495	.	-	.	Parent=PVP01_0602300;coverage_threshold_of.5.reads_at_edge_of_window
PvP01_06_v1	UTR_finder_v2	5UTR	97652	98817	.	+	.	Parent=PVP01_0602400;coverage_threshold_of.5.reads_at_edge_of_window
PvP01_06_v1	UTR_finder_v2	5UTR	106325	106544	.	-	.	Parent=PVP01_0602600;coverage_threshold_of.5.reads_at_edge_of_window
PvP01_06_v1	UTR_finder_v2	5UTR	106615	108029	.	+	.	Parent=PVP01_0602700;coverage_threshold_of.5.reads_at_edge_of_window
PvP01_06_v1	UTR_finder_v2	5UTR	109524	111508	.	+	.	Parent=PVP01_0602800;coverage_threshold_of.5.reads_at_edge_of_window
PvP01_06_v1	UTR_finder_v2	5UTR	113850	114971	.	+	.	Parent=PVP01_0602900;coverage_threshold_of.30.reads_at_edge_of_window
PvP01_06_v1	UTR_finder_v2	5UTR	120193	120592	.	-	.	Parent=PVP01_0603000;coverage_threshold_of.5.reads_at_edge_of_window
PvP01_06_v1	UTR_finder_v2	5UTR	120627	121158	.	+	.	Parent=PVP01_0603100;coverage_threshold_of.20.reads_at_edge_of_window
PvP01_06_v1	UTR_finder_v2	5UTR	125006	125306	.	+	.	Parent=PVP01_0603300;coverage_threshold_of.45.reads_at_edge_of_window
PvP01_06_v1	UTR_finder_v2	5UTR	133009	133635	.	-	.	Parent=PVP01_0603400;coverage_threshold_of.5.reads_at_edge_of_window
PvP01_06_v1	UTR_finder_v2	5UTR	137938	138597	.	+	.	Parent=PVP01_0603600;coverage_threshold_of.15.reads_at_edge_of_window
PvP01_06_v1	UTR_finder_v2	5UTR	146627	148648	.	-	.	Parent=PVP01_0603800;coverage_threshold_of.5.reads_at_edge_of_window
PvP01_06_v1	UTR_finder_v2	5UTR	148560	150360	.	+	.	Parent=PVP01_0603900;coverage_threshold_of.5.reads_at_edge_of_window
PvP01_06_v1	UTR_finder_v2	5UTR	152762	153251	.	+	.	Parent=PVP01_0604000;coverage_threshold_of.5.reads_at_edge_of_window
PvP01_06_v1	UTR_finder_v2	5UTR	172821	174137	.	-	.	Parent=PVP01_0604300;coverage_threshold_of.5.reads_at_edge_of_window
PvP01_06_v1	UTR_finder_v2	5UTR	173594	174772	.	+	.	Parent=PVP01_0604400;coverage_threshold_of.5.reads_at_edge_of_window
PvP01_06_v1	UTR_finder_v2	5UTR	187990	188868	.	+	.	Parent=PVP01_0604600;coverage_threshold_of.5.reads_at_edge_of_window
PvP01_06_v1	UTR_finder_v2	5UTR	197809	198576	.	-	.	Parent=PVP01_0604700;coverage_threshold_of.5.reads_at_edge_of_window
PvP01_06_v1	UTR_finder_v2	5UTR	197832	199220	.	+	.	Parent=PVP01_0604800;coverage_threshold_of.5.reads_at_edge_of_window
PvP01_06_v1	UTR_finder_v2	5UTR	204570	205513	.	-	.	Parent=PVP01_0604900;coverage_threshold_of.10.reads_at_edge_of_window
PvP01_06_v1	UTR_finder_v2	5UTR	221363	223139	.	-	.	Parent=PVP01_0605400;coverage_threshold_of.5.reads_at_edge_of_window
PvP01_06_v1	UTR_finder_v2	5UTR	223311	223766	.	+	.	Parent=PVP01_0605500;coverage_threshold_of.5.reads_at_edge_of_window
PvP01_06_v1	UTR_finder_v2	5UTR	228179	228295	.	+	.	Parent=PVP01_0605700;coverage_threshold_of.5.reads_at_edge_of_window
PvP01_06_v1	UTR_finder_v2	5UTR	235305	235896	.	+	.	Parent=PVP01_0605900;coverage_threshold_of.20.reads_at_edge_of_window
PvP01_06_v1	UTR_finder_v2	5UTR	246688	247179	.	-	.	Parent=PVP01_0606100;coverage_threshold_of.20.reads_at_edge_of_window
PvP01_06_v1	UTR_finder_v2	5UTR	256320	257933	.	-	.	Parent=PVP01_0606300;coverage_threshold_of.10.reads_at_edge_of_window
PvP01_06_v1	UTR_finder_v2	5UTR	260303	260568	.	-	.	Parent=PVP01_0606400;coverage_threshold_of.25.reads_at_edge_of_window
PvP01_06_v1	UTR_finder_v2	5UTR	262989	264701	.	-	.	Parent=PVP01_0606500;coverage_threshold_of.5.reads_at_edge_of_window
PvP01_06_v1	UTR_finder_v2	5UTR	264218	265039	.	+	.	Parent=PVP01_0606600;coverage_threshold_of.5.reads_at_edge_of_window
PvP01_06_v1	UTR_finder_v2	5UTR	271190	272126	.	+	.	Parent=PVP01_0606800;coverage_threshold_of.5.reads_at_edge_of_window
PvP01_06_v1	UTR_finder_v2	5UTR	300103	301465	.	-	.	Parent=PVP01_0607000;coverage_threshold_of.5.reads_at_edge_of_window
PvP01_06_v1	UTR_finder_v2	5UTR	307715	308329	.	-	.	Parent=PVP01_0607100;coverage_threshold_of.5.reads_at_edge_of_window
PvP01_06_v1	UTR_finder_v2	5UTR	326481	327313	.	-	.	Parent=PVP01_0607400;coverage_threshold_of.5.reads_at_edge_of_window
PvP01_06_v1	UTR_finder_v2	5UTR	343904	345623	.	-	.	Parent=PVP01_0607600;coverage_threshold_of.5.reads_at_edge_of_window
PvP01_06_v1	UTR_finder_v2	5UTR	348576	349499	.	-	.	Parent=PVP01_0607700;coverage_threshold_of.5.reads_at_edge_of_window
PvP01_06_v1	UTR_finder_v2	5UTR	349362	350602	.	+	.	Parent=PVP01_0607800;coverage_threshold_of.5.reads_at_edge_of_window
PvP01_06_v1	UTR_finder_v2	5UTR	355199	355898	.	-	.	Parent=PVP01_0607900;coverage_threshold_of.5.reads_at_edge_of_window
PvP01_06_v1	UTR_finder_v2	5UTR	358634	358853	.	+	.	Parent=PVP01_0608000;coverage_threshold_of.5.reads_at_edge_of_window
PvP01_06_v1	UTR_finder_v2	5UTR	362524	363049	.	-	.	Parent=PVP01_0608100;coverage_threshold_of.20.reads_at_edge_of_window
PvP01_06_v1	UTR_finder_v2	5UTR	365005	365765	.	-	.	Parent=PVP01_0608200;coverage_threshold_of.10.reads_at_edge_of_window
PvP01_06_v1	UTR_finder_v2	5UTR	383479	383868	.	+	.	Parent=PVP01_0608400;coverage_threshold_of.5.reads_at_edge_of_window
PvP01_06_v1	UTR_finder_v2	5UTR	386956	387202	.	-	.	Parent=PVP01_0608500;coverage_threshold_of.25.reads_at_edge_of_window
PvP01_06_v1	UTR_finder_v2	5UTR	386314	386999	.	+	.	Parent=PVP01_0608600;coverage_threshold_of.25.reads_at_edge_of_window
PvP01_06_v1	UTR_finder_v2	5UTR	392737	393183	.	-	.	Parent=PVP01_0608800;coverage_threshold_of.5.reads_at_edge_of_window
PvP01_06_v1	UTR_finder_v2	5UTR	393235	393571	.	+	.	Parent=PVP01_0608900;coverage_threshold_of.15.reads_at_edge_of_window
PvP01_06_v1	UTR_finder_v2	5UTR	409156	411659	.	-	.	Parent=PVP01_0609100;coverage_threshold_of.5.reads_at_edge_of_window
PvP01_06_v1	UTR_finder_v2	5UTR	417785	418285	.	+	.	Parent=PVP01_0609200;coverage_threshold_of.5.reads_at_edge_of_window
PvP01_06_v1	UTR_finder_v2	5UTR	424631	424861	.	-	.	Parent=PVP01_0609300;coverage_threshold_of.40.reads_at_edge_of_window
PvP01_06_v1	UTR_finder_v2	5UTR	426439	426609	.	-	.	Parent=PVP01_0609400;coverage_threshold_of.5.reads_at_edge_of_window
PvP01_06_v1	UTR_finder_v2	5UTR	426823	427523	.	+	.	Parent=PVP01_0609500;coverage_threshold_of.5.reads_at_edge_of_window
PvP01_06_v1	UTR_finder_v2	5UTR	429865	430112	.	-	.	Parent=PVP01_0609600;coverage_threshold_of.5.reads_at_edge_of_window
PvP01_06_v1	UTR_finder_v2	5UTR	430138	430776	.	+	.	Parent=PVP01_0609700;coverage_threshold_of.5.reads_at_edge_of_window
PvP01_06_v1	UTR_finder_v2	5UTR	433543	434121	.	-	.	Parent=PVP01_0609800;coverage_threshold_of.5.reads_at_edge_of_window
PvP01_06_v1	UTR_finder_v2	5UTR	434004	434292	.	+	.	Parent=PVP01_0609900;coverage_threshold_of.5.reads_at_edge_of_window
PvP01_06_v1	UTR_finder_v2	5UTR	438228	439117	.	+	.	Parent=PVP01_0610000;coverage_threshold_of.5.reads_at_edge_of_window
PvP01_06_v1	UTR_finder_v2	5UTR	451597	453922	.	-	.	Parent=PVP01_0610200;coverage_threshold_of.5.reads_at_edge_of_window
PvP01_06_v1	UTR_finder_v2	5UTR	455614	456469	.	+	.	Parent=PVP01_0610300;coverage_threshold_of.5.reads_at_edge_of_window
PvP01_06_v1	UTR_finder_v2	5UTR	459920	460012	.	-	.	Parent=PVP01_0610400;coverage_threshold_of.30.reads_at_edge_of_window
PvP01_06_v1	UTR_finder_v2	5UTR	470223	470612	.	-	.	Parent=PVP01_0610600;coverage_threshold_of.10.reads_at_edge_of_window
PvP01_06_v1	UTR_finder_v2	5UTR	488805	489574	.	+	.	Parent=PVP01_0610800;coverage_threshold_of.5.reads_at_edge_of_window
PvP01_06_v1	UTR_finder_v2	5UTR	499185	499688	.	-	.	Parent=PVP01_0611100;coverage_threshold_of.55.reads_at_edge_of_window
PvP01_06_v1	UTR_finder_v2	5UTR	502086	504517	.	-	.	Parent=PVP01_0611200;coverage_threshold_of.25.reads_at_edge_of_window
PvP01_06_v1	UTR_finder_v2	5UTR	502866	504289	.	+	.	Parent=PVP01_0611300;coverage_threshold_of.10.reads_at_edge_of_window
PvP01_06_v1	UTR_finder_v2	5UTR	507309	507375	.	-	.	Parent=PVP01_0611400;coverage_threshold_of.5.reads_at_edge_of_window
PvP01_06_v1	UTR_finder_v2	5UTR	507450	507988	.	+	.	Parent=PVP01_0611500;coverage_threshold_of.5.reads_at_edge_of_window
PvP01_06_v1	UTR_finder_v2	5UTR	513727	514058	.	-	.	Parent=PVP01_0611700;coverage_threshold_of.5.reads_at_edge_of_window
PvP01_06_v1	UTR_finder_v2	5UTR	520366	522121	.	-	.	Parent=PVP01_0611800;coverage_threshold_of.5.reads_at_edge_of_window
PvP01_06_v1	UTR_finder_v2	5UTR	525029	525201	.	+	.	Parent=PVP01_0611900;coverage_threshold_of.5.reads_at_edge_of_window
PvP01_06_v1	UTR_finder_v2	5UTR	527161	527675	.	+	.	Parent=PVP01_0612000;coverage_threshold_of.15.reads_at_edge_of_window
PvP01_06_v1	UTR_finder_v2	5UTR	538813	539594	.	-	.	Parent=PVP01_0612200;coverage_threshold_of.10.reads_at_edge_of_window
PvP01_06_v1	UTR_finder_v2	5UTR	545120	548165	.	-	.	Parent=PVP01_0612400;coverage_threshold_of.5.reads_at_edge_of_window
PvP01_06_v1	UTR_finder_v2	5UTR	549461	550104	.	-	.	Parent=PVP01_0612500;coverage_threshold_of.20.reads_at_edge_of_window
PvP01_06_v1	UTR_finder_v2	5UTR	550133	550491	.	+	.	Parent=PVP01_0612600;coverage_threshold_of.10.reads_at_edge_of_window
PvP01_06_v1	UTR_finder_v2	5UTR	555184	556366	.	-	.	Parent=PVP01_0612800;coverage_threshold_of.20.reads_at_edge_of_window
PvP01_06_v1	UTR_finder_v2	5UTR	558077	560677	.	-	.	Parent=PVP01_0612900;coverage_threshold_of.10.reads_at_edge_of_window
PvP01_06_v1	UTR_finder_v2	5UTR	559023	560816	.	+	.	Parent=PVP01_0613000;coverage_threshold_of.5.reads_at_edge_of_window
PvP01_06_v1	UTR_finder_v2	5UTR	563723	564035	.	+	.	Parent=PVP01_0613100;coverage_threshold_of.90.reads_at_edge_of_window
PvP01_06_v1	UTR_finder_v2	5UTR	572381	573131	.	-	.	Parent=PVP01_0613300;coverage_threshold_of.5.reads_at_edge_of_window
PvP01_06_v1	UTR_finder_v2	5UTR	575716	576443	.	+	.	Parent=PVP01_0613500;coverage_threshold_of.5.reads_at_edge_of_window
PvP01_06_v1	UTR_finder_v2	5UTR	580715	581120	.	-	.	Parent=PVP01_0613600;coverage_threshold_of.10.reads_at_edge_of_window
PvP01_06_v1	UTR_finder_v2	5UTR	583676	584071	.	-	.	Parent=PVP01_0613700;coverage_threshold_of.5.reads_at_edge_of_window
PvP01_06_v1	UTR_finder_v2	5UTR	585814	588105	.	+	.	Parent=PVP01_0613800;coverage_threshold_of.5.reads_at_edge_of_window
PvP01_06_v1	UTR_finder_v2	5UTR	590911	591934	.	-	.	Parent=PVP01_0613900;coverage_threshold_of.5.reads_at_edge_of_window
PvP01_06_v1	UTR_finder_v2	5UTR	594178	595000	.	-	.	Parent=PVP01_0614000;coverage_threshold_of.5.reads_at_edge_of_window
PvP01_06_v1	UTR_finder_v2	5UTR	598617	599175	.	-	.	Parent=PVP01_0614100;coverage_threshold_of.5.reads_at_edge_of_window
PvP01_06_v1	UTR_finder_v2	5UTR	607377	608619	.	+	.	Parent=PVP01_0614300;coverage_threshold_of.5.reads_at_edge_of_window
PvP01_06_v1	UTR_finder_v2	5UTR	616129	617148	.	-	.	Parent=PVP01_0614500;coverage_threshold_of.25.reads_at_edge_of_window
PvP01_06_v1	UTR_finder_v2	5UTR	618794	619389	.	-	.	Parent=PVP01_0614600;coverage_threshold_of.5.reads_at_edge_of_window
PvP01_06_v1	UTR_finder_v2	5UTR	618806	620119	.	+	.	Parent=PVP01_0614700;coverage_threshold_of.5.reads_at_edge_of_window
PvP01_06_v1	UTR_finder_v2	5UTR	627493	628955	.	-	.	Parent=PVP01_0614900;coverage_threshold_of.5.reads_at_edge_of_window
PvP01_06_v1	UTR_finder_v2	5UTR	630561	632674	.	+	.	Parent=PVP01_0615000;coverage_threshold_of.5.reads_at_edge_of_window
PvP01_06_v1	UTR_finder_v2	5UTR	637572	638621	.	+	.	Parent=PVP01_0615100;coverage_threshold_of.85.reads_at_edge_of_window
PvP01_06_v1	UTR_finder_v2	5UTR	644562	644867	.	-	.	Parent=PVP01_0615200;coverage_threshold_of.5.reads_at_edge_of_window
PvP01_06_v1	UTR_finder_v2	5UTR	647063	647457	.	-	.	Parent=PVP01_0615300;coverage_threshold_of.5.reads_at_edge_of_window
PvP01_06_v1	UTR_finder_v2	5UTR	651737	653003	.	-	.	Parent=PVP01_0615400;coverage_threshold_of.10.reads_at_edge_of_window
PvP01_06_v1	UTR_finder_v2	5UTR	659017	659988	.	-	.	Parent=PVP01_0615500;coverage_threshold_of.5.reads_at_edge_of_window
PvP01_06_v1	UTR_finder_v2	5UTR	659272	660709	.	+	.	Parent=PVP01_0615600;coverage_threshold_of.5.reads_at_edge_of_window
PvP01_06_v1	UTR_finder_v2	5UTR	663814	664475	.	-	.	Parent=PVP01_0615700;coverage_threshold_of.20.reads_at_edge_of_window
PvP01_06_v1	UTR_finder_v2	5UTR	664272	664878	.	+	.	Parent=PVP01_0615800;coverage_threshold_of.5.reads_at_edge_of_window
PvP01_06_v1	UTR_finder_v2	5UTR	668554	668934	.	-	.	Parent=PVP01_0616000;coverage_threshold_of.5.reads_at_edge_of_window
PvP01_06_v1	UTR_finder_v2	5UTR	671062	671486	.	-	.	Parent=PVP01_0616100;coverage_threshold_of.95.reads_at_edge_of_window
PvP01_06_v1	UTR_finder_v2	5UTR	673282	674501	.	-	.	Parent=PVP01_0616200;coverage_threshold_of.5.reads_at_edge_of_window
PvP01_06_v1	UTR_finder_v2	5UTR	675005	675251	.	+	.	Parent=PVP01_0616300;coverage_threshold_of.5.reads_at_edge_of_window
PvP01_06_v1	UTR_finder_v2	5UTR	680974	681890	.	+	.	Parent=PVP01_0616500;coverage_threshold_of.25.reads_at_edge_of_window
PvP01_06_v1	UTR_finder_v2	5UTR	687308	688119	.	+	.	Parent=PVP01_0616600;coverage_threshold_of.15.reads_at_edge_of_window
PvP01_06_v1	UTR_finder_v2	5UTR	693453	694253	.	+	.	Parent=PVP01_0616700;coverage_threshold_of.5.reads_at_edge_of_window
PvP01_06_v1	UTR_finder_v2	5UTR	698369	699235	.	+	.	Parent=PVP01_0616800;coverage_threshold_of.20.reads_at_edge_of_window
PvP01_06_v1	UTR_finder_v2	5UTR	711603	711984	.	+	.	Parent=PVP01_0617200;coverage_threshold_of.5.reads_at_edge_of_window
PvP01_06_v1	UTR_finder_v2	5UTR	718101	718236	.	-	.	Parent=PVP01_0617300;coverage_threshold_of.5.reads_at_edge_of_window
PvP01_06_v1	UTR_finder_v2	5UTR	718561	718896	.	+	.	Parent=PVP01_0617400;coverage_threshold_of.5.reads_at_edge_of_window
PvP01_06_v1	UTR_finder_v2	5UTR	723745	724641	.	-	.	Parent=PVP01_0617500;coverage_threshold_of.10.reads_at_edge_of_window
PvP01_06_v1	UTR_finder_v2	5UTR	726544	727396	.	-	.	Parent=PVP01_0617600;coverage_threshold_of.5.reads_at_edge_of_window
PvP01_06_v1	UTR_finder_v2	5UTR	727611	728481	.	+	.	Parent=PVP01_0617700;coverage_threshold_of.10.reads_at_edge_of_window
PvP01_06_v1	UTR_finder_v2	5UTR	731758	732252	.	-	.	Parent=PVP01_0617800;coverage_threshold_of.40.reads_at_edge_of_window
PvP01_06_v1	UTR_finder_v2	5UTR	734521	735056	.	-	.	Parent=PVP01_0617900;coverage_threshold_of.5.reads_at_edge_of_window
PvP01_06_v1	UTR_finder_v2	5UTR	740381	741190	.	-	.	Parent=PVP01_0618000;coverage_threshold_of.25.reads_at_edge_of_window
PvP01_06_v1	UTR_finder_v2	5UTR	740554	740994	.	+	.	Parent=PVP01_0618100;coverage_threshold_of.5.reads_at_edge_of_window
PvP01_06_v1	UTR_finder_v2	5UTR	747881	750149	.	-	.	Parent=PVP01_0618200;coverage_threshold_of.5.reads_at_edge_of_window
PvP01_06_v1	UTR_finder_v2	5UTR	754135	755774	.	+	.	Parent=PVP01_0618300;coverage_threshold_of.5.reads_at_edge_of_window
PvP01_06_v1	UTR_finder_v2	5UTR	760769	761308	.	-	.	Parent=PVP01_0618400;coverage_threshold_of.5.reads_at_edge_of_window
PvP01_06_v1	UTR_finder_v2	5UTR	761342	761896	.	+	.	Parent=PVP01_0618500;coverage_threshold_of.20.reads_at_edge_of_window
PvP01_06_v1	UTR_finder_v2	5UTR	763329	764152	.	+	.	Parent=PVP01_0618600;coverage_threshold_of.5.reads_at_edge_of_window
PvP01_06_v1	UTR_finder_v2	5UTR	769355	770344	.	-	.	Parent=PVP01_0618700;coverage_threshold_of.5.reads_at_edge_of_window
PvP01_06_v1	UTR_finder_v2	5UTR	770365	771503	.	+	.	Parent=PVP01_0618800;coverage_threshold_of.5.reads_at_edge_of_window
PvP01_06_v1	UTR_finder_v2	5UTR	774614	775042	.	+	.	Parent=PVP01_0618900;coverage_threshold_of.85.reads_at_edge_of_window
PvP01_06_v1	UTR_finder_v2	5UTR	780510	782887	.	-	.	Parent=PVP01_0619000;coverage_threshold_of.5.reads_at_edge_of_window
PvP01_06_v1	UTR_finder_v2	5UTR	786886	787431	.	-	.	Parent=PVP01_0619100;coverage_threshold_of.15.reads_at_edge_of_window
PvP01_06_v1	UTR_finder_v2	5UTR	788861	789163	.	-	.	Parent=PVP01_0619200;coverage_threshold_of.10.reads_at_edge_of_window
PvP01_06_v1	UTR_finder_v2	5UTR	789193	789368	.	+	.	Parent=PVP01_0619300;coverage_threshold_of.25.reads_at_edge_of_window
PvP01_06_v1	UTR_finder_v2	5UTR	795898	797565	.	-	.	Parent=PVP01_0619500;coverage_threshold_of.5.reads_at_edge_of_window
PvP01_06_v1	UTR_finder_v2	5UTR	797659	798585	.	+	.	Parent=PVP01_0619600;coverage_threshold_of.5.reads_at_edge_of_window
PvP01_06_v1	UTR_finder_v2	5UTR	805493	805719	.	-	.	Parent=PVP01_0619700;coverage_threshold_of.5.reads_at_edge_of_window
PvP01_06_v1	UTR_finder_v2	5UTR	805727	806516	.	+	.	Parent=PVP01_0619800;coverage_threshold_of.10.reads_at_edge_of_window
PvP01_06_v1	UTR_finder_v2	5UTR	811265	812695	.	+	.	Parent=PVP01_0620000;coverage_threshold_of.10.reads_at_edge_of_window
PvP01_06_v1	UTR_finder_v2	5UTR	819626	821268	.	-	.	Parent=PVP01_0620100;coverage_threshold_of.5.reads_at_edge_of_window
PvP01_06_v1	UTR_finder_v2	5UTR	824449	825499	.	+	.	Parent=PVP01_0620300;coverage_threshold_of.5.reads_at_edge_of_window
PvP01_06_v1	UTR_finder_v2	5UTR	833799	835300	.	+	.	Parent=PVP01_0620600;coverage_threshold_of.5.reads_at_edge_of_window
PvP01_06_v1	UTR_finder_v2	5UTR	841770	842459	.	+	.	Parent=PVP01_0620800;coverage_threshold_of.5.reads_at_edge_of_window
PvP01_06_v1	UTR_finder_v2	5UTR	845963	846473	.	+	.	Parent=PVP01_0620900;coverage_threshold_of.5.reads_at_edge_of_window
PvP01_06_v1	UTR_finder_v2	5UTR	848635	849337	.	+	.	Parent=PVP01_0621000;coverage_threshold_of.5.reads_at_edge_of_window
PvP01_06_v1	UTR_finder_v2	5UTR	852447	853214	.	-	.	Parent=PVP01_0621100;coverage_threshold_of.95.reads_at_edge_of_window
PvP01_06_v1	UTR_finder_v2	5UTR	857232	857827	.	-	.	Parent=PVP01_0621200;coverage_threshold_of.5.reads_at_edge_of_window
PvP01_06_v1	UTR_finder_v2	5UTR	864425	866610	.	-	.	Parent=PVP01_0621300;coverage_threshold_of.5.reads_at_edge_of_window
PvP01_06_v1	UTR_finder_v2	5UTR	869140	869521	.	+	.	Parent=PVP01_0621400;coverage_threshold_of.5.reads_at_edge_of_window
PvP01_06_v1	UTR_finder_v2	5UTR	878278	879279	.	-	.	Parent=PVP01_0621500;coverage_threshold_of.5.reads_at_edge_of_window
PvP01_06_v1	UTR_finder_v2	5UTR	879293	879611	.	+	.	Parent=PVP01_0621600;coverage_threshold_of.5.reads_at_edge_of_window
PvP01_06_v1	UTR_finder_v2	5UTR	885650	886524	.	-	.	Parent=PVP01_0621700;coverage_threshold_of.15.reads_at_edge_of_window
PvP01_06_v1	UTR_finder_v2	5UTR	891807	893325	.	-	.	Parent=PVP01_0621800;coverage_threshold_of.5.reads_at_edge_of_window
PvP01_06_v1	UTR_finder_v2	5UTR	892507	894595	.	+	.	Parent=PVP01_0621900;coverage_threshold_of.5.reads_at_edge_of_window
PvP01_06_v1	UTR_finder_v2	5UTR	897861	898336	.	+	.	Parent=PVP01_0622000;coverage_threshold_of.10.reads_at_edge_of_window
PvP01_06_v1	UTR_finder_v2	5UTR	901816	903460	.	+	.	Parent=PVP01_0622100;coverage_threshold_of.10.reads_at_edge_of_window
PvP01_06_v1	UTR_finder_v2	5UTR	912636	913508	.	-	.	Parent=PVP01_0622300;coverage_threshold_of.5.reads_at_edge_of_window
PvP01_06_v1	UTR_finder_v2	5UTR	911607	913905	.	+	.	Parent=PVP01_0622400;coverage_threshold_of.25.reads_at_edge_of_window
PvP01_06_v1	UTR_finder_v2	5UTR	918613	919207	.	-	.	Parent=PVP01_0622500;coverage_threshold_of.75.reads_at_edge_of_window
PvP01_06_v1	UTR_finder_v2	5UTR	918856	919281	.	+	.	Parent=PVP01_0622600;coverage_threshold_of.5.reads_at_edge_of_window
PvP01_06_v1	UTR_finder_v2	5UTR	922329	925310	.	-	.	Parent=PVP01_0622700;coverage_threshold_of.5.reads_at_edge_of_window
PvP01_06_v1	UTR_finder_v2	5UTR	934274	935476	.	-	.	Parent=PVP01_0623000;coverage_threshold_of.5.reads_at_edge_of_window
PvP01_06_v1	UTR_finder_v2	5UTR	938784	940032	.	+	.	Parent=PVP01_0623100;coverage_threshold_of.5.reads_at_edge_of_window
PvP01_06_v1	UTR_finder_v2	5UTR	952040	952102	.	+	.	Parent=PVP01_0623300;coverage_threshold_of.5.reads_at_edge_of_window
PvP01_06_v1	UTR_finder_v2	5UTR	962289	962572	.	+	.	Parent=PVP01_0623500;coverage_threshold_of.5.reads_at_edge_of_window
PvP01_06_v1	UTR_finder_v2	5UTR	978132	979200	.	-	.	Parent=PVP01_0623700;coverage_threshold_of.5.reads_at_edge_of_window
PvP01_06_v1	UTR_finder_v2	5UTR	981059	982024	.	+	.	Parent=PVP01_0623800;coverage_threshold_of.5.reads_at_edge_of_window
PvP01_06_v1	UTR_finder_v2	5UTR	993222	993569	.	+	.	Parent=PVP01_0624000;coverage_threshold_of.5.reads_at_edge_of_window
PvP01_06_v1	UTR_finder_v2	5UTR	1011135	1011462	.	+	.	Parent=PVP01_0624300;coverage_threshold_of.5.reads_at_edge_of_window
PvP01_06_v1	UTR_finder_v2	5UTR	1019645	1020271	.	-	.	Parent=PVP01_0624500;coverage_threshold_of.5.reads_at_edge_of_window
PvP01_07_v1	UTR_finder_v2	5UTR	48358	48821	.	+	.	Parent=PVP01_0700800;coverage_threshold_of.5.reads_at_edge_of_window
PvP01_07_v1	UTR_finder_v2	5UTR	69212	70478	.	-	.	Parent=PVP01_0701100;coverage_threshold_of.5.reads_at_edge_of_window
PvP01_07_v1	UTR_finder_v2	5UTR	80154	80980	.	-	.	Parent=PVP01_0701200;coverage_threshold_of.5.reads_at_edge_of_window
PvP01_07_v1	UTR_finder_v2	5UTR	84608	85883	.	+	.	Parent=PVP01_0701400;coverage_threshold_of.10.reads_at_edge_of_window
PvP01_07_v1	UTR_finder_v2	5UTR	87988	88904	.	-	.	Parent=PVP01_0701500;coverage_threshold_of.5.reads_at_edge_of_window
PvP01_07_v1	UTR_finder_v2	5UTR	93020	95096	.	-	.	Parent=PVP01_0701600;coverage_threshold_of.5.reads_at_edge_of_window
PvP01_07_v1	UTR_finder_v2	5UTR	94871	98440	.	+	.	Parent=PVP01_0701700;coverage_threshold_of.5.reads_at_edge_of_window
PvP01_07_v1	UTR_finder_v2	5UTR	117717	119448	.	-	.	Parent=PVP01_0701800;coverage_threshold_of.5.reads_at_edge_of_window
PvP01_07_v1	UTR_finder_v2	5UTR	119342	122337	.	+	.	Parent=PVP01_0701900;coverage_threshold_of.5.reads_at_edge_of_window
PvP01_07_v1	UTR_finder_v2	5UTR	127206	127697	.	+	.	Parent=PVP01_0702000;coverage_threshold_of.5.reads_at_edge_of_window
PvP01_07_v1	UTR_finder_v2	5UTR	134647	135346	.	+	.	Parent=PVP01_0702100;coverage_threshold_of.15.reads_at_edge_of_window
PvP01_07_v1	UTR_finder_v2	5UTR	138587	138812	.	+	.	Parent=PVP01_0702200;coverage_threshold_of.5.reads_at_edge_of_window
PvP01_07_v1	UTR_finder_v2	5UTR	144146	145021	.	+	.	Parent=PVP01_0702300;coverage_threshold_of.25.reads_at_edge_of_window
PvP01_07_v1	UTR_finder_v2	5UTR	148329	149880	.	-	.	Parent=PVP01_0702400;coverage_threshold_of.25.reads_at_edge_of_window
PvP01_07_v1	UTR_finder_v2	5UTR	155007	156896	.	-	.	Parent=PVP01_0702500;coverage_threshold_of.5.reads_at_edge_of_window
PvP01_07_v1	UTR_finder_v2	5UTR	156093	157364	.	+	.	Parent=PVP01_0702600;coverage_threshold_of.5.reads_at_edge_of_window
PvP01_07_v1	UTR_finder_v2	5UTR	169328	170527	.	-	.	Parent=PVP01_0702800;coverage_threshold_of.5.reads_at_edge_of_window
PvP01_07_v1	UTR_finder_v2	5UTR	169920	171000	.	+	.	Parent=PVP01_0702900;coverage_threshold_of.5.reads_at_edge_of_window
PvP01_07_v1	UTR_finder_v2	5UTR	173295	174878	.	+	.	Parent=PVP01_0703000;coverage_threshold_of.30.reads_at_edge_of_window
PvP01_07_v1	UTR_finder_v2	5UTR	181556	182514	.	-	.	Parent=PVP01_0703100;coverage_threshold_of.5.reads_at_edge_of_window
PvP01_07_v1	UTR_finder_v2	5UTR	182130	184755	.	+	.	Parent=PVP01_0703200;coverage_threshold_of.5.reads_at_edge_of_window
PvP01_07_v1	UTR_finder_v2	5UTR	193821	194981	.	-	.	Parent=PVP01_0703300;coverage_threshold_of.20.reads_at_edge_of_window
PvP01_07_v1	UTR_finder_v2	5UTR	196473	197207	.	-	.	Parent=PVP01_0703400;coverage_threshold_of.5.reads_at_edge_of_window
PvP01_07_v1	UTR_finder_v2	5UTR	204562	206040	.	-	.	Parent=PVP01_0703500;coverage_threshold_of.5.reads_at_edge_of_window
PvP01_07_v1	UTR_finder_v2	5UTR	210666	211217	.	-	.	Parent=PVP01_0703600;coverage_threshold_of.5.reads_at_edge_of_window
PvP01_07_v1	UTR_finder_v2	5UTR	237164	238488	.	-	.	Parent=PVP01_0703800;coverage_threshold_of.5.reads_at_edge_of_window
PvP01_07_v1	UTR_finder_v2	5UTR	239451	240819	.	+	.	Parent=PVP01_0703900;coverage_threshold_of.5.reads_at_edge_of_window
PvP01_07_v1	UTR_finder_v2	5UTR	242598	243306	.	+	.	Parent=PVP01_0704000;coverage_threshold_of.25.reads_at_edge_of_window
PvP01_07_v1	UTR_finder_v2	5UTR	249549	251104	.	-	.	Parent=PVP01_0704100;coverage_threshold_of.5.reads_at_edge_of_window
PvP01_07_v1	UTR_finder_v2	5UTR	250647	252952	.	+	.	Parent=PVP01_0704200;coverage_threshold_of.5.reads_at_edge_of_window
PvP01_07_v1	UTR_finder_v2	5UTR	261443	263022	.	-	.	Parent=PVP01_0704300;coverage_threshold_of.5.reads_at_edge_of_window
PvP01_07_v1	UTR_finder_v2	5UTR	264877	265404	.	+	.	Parent=PVP01_0704400;coverage_threshold_of.5.reads_at_edge_of_window
PvP01_07_v1	UTR_finder_v2	5UTR	280079	280619	.	+	.	Parent=PVP01_0704600;coverage_threshold_of.5.reads_at_edge_of_window
PvP01_07_v1	UTR_finder_v2	5UTR	284944	286621	.	+	.	Parent=PVP01_0704800;coverage_threshold_of.5.reads_at_edge_of_window
PvP01_07_v1	UTR_finder_v2	5UTR	291070	291877	.	-	.	Parent=PVP01_0704900;coverage_threshold_of.5.reads_at_edge_of_window
PvP01_07_v1	UTR_finder_v2	5UTR	300845	306327	.	-	.	Parent=PVP01_0705100;coverage_threshold_of.5.reads_at_edge_of_window
PvP01_07_v1	UTR_finder_v2	5UTR	310630	311671	.	-	.	Parent=PVP01_0705200;coverage_threshold_of.5.reads_at_edge_of_window
PvP01_07_v1	UTR_finder_v2	5UTR	311039	311751	.	+	.	Parent=PVP01_0705300;coverage_threshold_of.5.reads_at_edge_of_window
PvP01_07_v1	UTR_finder_v2	5UTR	313835	314226	.	+	.	Parent=PVP01_0705500;coverage_threshold_of.15.reads_at_edge_of_window
PvP01_07_v1	UTR_finder_v2	5UTR	321527	322791	.	+	.	Parent=PVP01_0705700;coverage_threshold_of.5.reads_at_edge_of_window
PvP01_07_v1	UTR_finder_v2	5UTR	328400	328940	.	-	.	Parent=PVP01_0705800;coverage_threshold_of.85.reads_at_edge_of_window
PvP01_07_v1	UTR_finder_v2	5UTR	331917	333785	.	-	.	Parent=PVP01_0705900;coverage_threshold_of.15.reads_at_edge_of_window
PvP01_07_v1	UTR_finder_v2	5UTR	335651	336568	.	-	.	Parent=PVP01_0706000;coverage_threshold_of.5.reads_at_edge_of_window
PvP01_07_v1	UTR_finder_v2	5UTR	337908	338472	.	+	.	Parent=PVP01_0706100;coverage_threshold_of.5.reads_at_edge_of_window
PvP01_07_v1	UTR_finder_v2	5UTR	342878	344759	.	-	.	Parent=PVP01_0706200;coverage_threshold_of.5.reads_at_edge_of_window
PvP01_07_v1	UTR_finder_v2	5UTR	345174	346003	.	+	.	Parent=PVP01_0706300;coverage_threshold_of.5.reads_at_edge_of_window
PvP01_07_v1	UTR_finder_v2	5UTR	347655	348101	.	-	.	Parent=PVP01_0706400;coverage_threshold_of.20.reads_at_edge_of_window
PvP01_07_v1	UTR_finder_v2	5UTR	350490	351291	.	-	.	Parent=PVP01_0706500;coverage_threshold_of.5.reads_at_edge_of_window
PvP01_07_v1	UTR_finder_v2	5UTR	354460	358045	.	-	.	Parent=PVP01_0706600;coverage_threshold_of.5.reads_at_edge_of_window
PvP01_07_v1	UTR_finder_v2	5UTR	355774	358493	.	+	.	Parent=PVP01_0706700;coverage_threshold_of.5.reads_at_edge_of_window
PvP01_07_v1	UTR_finder_v2	5UTR	367127	370146	.	-	.	Parent=PVP01_0706800;coverage_threshold_of.25.reads_at_edge_of_window
PvP01_07_v1	UTR_finder_v2	5UTR	368660	369947	.	+	.	Parent=PVP01_0706900;coverage_threshold_of.5.reads_at_edge_of_window
PvP01_07_v1	UTR_finder_v2	5UTR	379750	380268	.	-	.	Parent=PVP01_0707000;coverage_threshold_of.5.reads_at_edge_of_window
PvP01_07_v1	UTR_finder_v2	5UTR	382567	382615	.	-	.	Parent=PVP01_0707100;coverage_threshold_of.10.reads_at_edge_of_window
PvP01_07_v1	UTR_finder_v2	5UTR	385490	385937	.	-	.	Parent=PVP01_0707200;coverage_threshold_of.40.reads_at_edge_of_window
PvP01_07_v1	UTR_finder_v2	5UTR	385939	386493	.	+	.	Parent=PVP01_0707300;coverage_threshold_of.5.reads_at_edge_of_window
PvP01_07_v1	UTR_finder_v2	5UTR	394660	395052	.	-	.	Parent=PVP01_0707500;coverage_threshold_of.5.reads_at_edge_of_window
PvP01_07_v1	UTR_finder_v2	5UTR	395071	396137	.	+	.	Parent=PVP01_0707600;coverage_threshold_of.5.reads_at_edge_of_window
PvP01_07_v1	UTR_finder_v2	5UTR	402334	403112	.	-	.	Parent=PVP01_0707800;coverage_threshold_of.5.reads_at_edge_of_window
PvP01_07_v1	UTR_finder_v2	5UTR	403106	405023	.	+	.	Parent=PVP01_0707900;coverage_threshold_of.5.reads_at_edge_of_window
PvP01_07_v1	UTR_finder_v2	5UTR	410178	411147	.	+	.	Parent=PVP01_0708000;coverage_threshold_of.5.reads_at_edge_of_window
PvP01_07_v1	UTR_finder_v2	5UTR	415845	419966	.	-	.	Parent=PVP01_0708100;coverage_threshold_of.5.reads_at_edge_of_window
PvP01_07_v1	UTR_finder_v2	5UTR	418950	421179	.	+	.	Parent=PVP01_0708200;coverage_threshold_of.5.reads_at_edge_of_window
PvP01_07_v1	UTR_finder_v2	5UTR	425187	425666	.	+	.	Parent=PVP01_0708300;coverage_threshold_of.30.reads_at_edge_of_window
PvP01_07_v1	UTR_finder_v2	5UTR	427175	427703	.	+	.	Parent=PVP01_0708400;coverage_threshold_of.5.reads_at_edge_of_window
PvP01_07_v1	UTR_finder_v2	5UTR	440939	442625	.	-	.	Parent=PVP01_0708600;coverage_threshold_of.5.reads_at_edge_of_window
PvP01_07_v1	UTR_finder_v2	5UTR	443449	445268	.	+	.	Parent=PVP01_0708700;coverage_threshold_of.5.reads_at_edge_of_window
PvP01_07_v1	UTR_finder_v2	5UTR	456784	457387	.	+	.	Parent=PVP01_0708800;coverage_threshold_of.20.reads_at_edge_of_window
PvP01_07_v1	UTR_finder_v2	5UTR	462950	463695	.	-	.	Parent=PVP01_0708900;coverage_threshold_of.5.reads_at_edge_of_window
PvP01_07_v1	UTR_finder_v2	5UTR	468946	470403	.	-	.	Parent=PVP01_0709000;coverage_threshold_of.25.reads_at_edge_of_window
PvP01_07_v1	UTR_finder_v2	5UTR	469977	470880	.	+	.	Parent=PVP01_0709100;coverage_threshold_of.5.reads_at_edge_of_window
PvP01_07_v1	UTR_finder_v2	5UTR	472671	473381	.	+	.	Parent=PVP01_0709200;coverage_threshold_of.40.reads_at_edge_of_window
PvP01_07_v1	UTR_finder_v2	5UTR	476068	476313	.	+	.	Parent=PVP01_0709300;coverage_threshold_of.5.reads_at_edge_of_window
PvP01_07_v1	UTR_finder_v2	5UTR	479720	481513	.	-	.	Parent=PVP01_0709400;coverage_threshold_of.5.reads_at_edge_of_window
PvP01_07_v1	UTR_finder_v2	5UTR	481554	481939	.	+	.	Parent=PVP01_0709500;coverage_threshold_of.5.reads_at_edge_of_window
PvP01_07_v1	UTR_finder_v2	5UTR	487612	488211	.	+	.	Parent=PVP01_0709600;coverage_threshold_of.5.reads_at_edge_of_window
PvP01_07_v1	UTR_finder_v2	5UTR	492835	493406	.	+	.	Parent=PVP01_0709700;coverage_threshold_of.10.reads_at_edge_of_window
PvP01_07_v1	UTR_finder_v2	5UTR	509811	510293	.	-	.	Parent=PVP01_0709900;coverage_threshold_of.10.reads_at_edge_of_window
PvP01_07_v1	UTR_finder_v2	5UTR	512311	513281	.	-	.	Parent=PVP01_0710000;coverage_threshold_of.5.reads_at_edge_of_window
PvP01_07_v1	UTR_finder_v2	5UTR	513341	514496	.	+	.	Parent=PVP01_0710100;coverage_threshold_of.5.reads_at_edge_of_window
PvP01_07_v1	UTR_finder_v2	5UTR	516289	516691	.	+	.	Parent=PVP01_0710200;coverage_threshold_of.35.reads_at_edge_of_window
PvP01_07_v1	UTR_finder_v2	5UTR	520596	520833	.	-	.	Parent=PVP01_0710300;coverage_threshold_of.5.reads_at_edge_of_window
PvP01_07_v1	UTR_finder_v2	5UTR	523501	524103	.	-	.	Parent=PVP01_0710400;coverage_threshold_of.10.reads_at_edge_of_window
PvP01_07_v1	UTR_finder_v2	5UTR	529595	530234	.	-	.	Parent=PVP01_0710500;coverage_threshold_of.5.reads_at_edge_of_window
PvP01_07_v1	UTR_finder_v2	5UTR	532305	533076	.	-	.	Parent=PVP01_0710600;coverage_threshold_of.5.reads_at_edge_of_window
PvP01_07_v1	UTR_finder_v2	5UTR	535021	535203	.	-	.	Parent=PVP01_0710700;coverage_threshold_of.5.reads_at_edge_of_window
PvP01_07_v1	UTR_finder_v2	5UTR	537998	539336	.	-	.	Parent=PVP01_0710800;coverage_threshold_of.5.reads_at_edge_of_window
PvP01_07_v1	UTR_finder_v2	5UTR	540009	541509	.	+	.	Parent=PVP01_0710900;coverage_threshold_of.10.reads_at_edge_of_window
PvP01_07_v1	UTR_finder_v2	5UTR	549112	549679	.	+	.	Parent=PVP01_0711100;coverage_threshold_of.5.reads_at_edge_of_window
PvP01_07_v1	UTR_finder_v2	5UTR	551746	552036	.	-	.	Parent=PVP01_0711200;coverage_threshold_of.5.reads_at_edge_of_window
PvP01_07_v1	UTR_finder_v2	5UTR	552491	553088	.	+	.	Parent=PVP01_0711300;coverage_threshold_of.5.reads_at_edge_of_window
PvP01_07_v1	UTR_finder_v2	5UTR	555863	556640	.	-	.	Parent=PVP01_0711400;coverage_threshold_of.15.reads_at_edge_of_window
PvP01_07_v1	UTR_finder_v2	5UTR	559949	561102	.	+	.	Parent=PVP01_0711600;coverage_threshold_of.5.reads_at_edge_of_window
PvP01_07_v1	UTR_finder_v2	5UTR	564910	565998	.	-	.	Parent=PVP01_0711700;coverage_threshold_of.5.reads_at_edge_of_window
PvP01_07_v1	UTR_finder_v2	5UTR	567285	568048	.	-	.	Parent=PVP01_0711800;coverage_threshold_of.5.reads_at_edge_of_window
PvP01_07_v1	UTR_finder_v2	5UTR	569786	570417	.	-	.	Parent=PVP01_0711900;coverage_threshold_of.10.reads_at_edge_of_window
PvP01_07_v1	UTR_finder_v2	5UTR	574015	574589	.	+	.	Parent=PVP01_0712100;coverage_threshold_of.45.reads_at_edge_of_window
PvP01_07_v1	UTR_finder_v2	5UTR	577545	578861	.	+	.	Parent=PVP01_0712200;coverage_threshold_of.40.reads_at_edge_of_window
PvP01_07_v1	UTR_finder_v2	5UTR	590092	592430	.	-	.	Parent=PVP01_0712500;coverage_threshold_of.5.reads_at_edge_of_window
PvP01_07_v1	UTR_finder_v2	5UTR	594801	595846	.	-	.	Parent=PVP01_0712600;coverage_threshold_of.5.reads_at_edge_of_window
PvP01_07_v1	UTR_finder_v2	5UTR	600019	601791	.	-	.	Parent=PVP01_0712700;coverage_threshold_of.5.reads_at_edge_of_window
PvP01_07_v1	UTR_finder_v2	5UTR	600254	602827	.	+	.	Parent=PVP01_0712800;coverage_threshold_of.5.reads_at_edge_of_window
PvP01_07_v1	UTR_finder_v2	5UTR	611237	612340	.	-	.	Parent=PVP01_0712900;coverage_threshold_of.5.reads_at_edge_of_window
PvP01_07_v1	UTR_finder_v2	5UTR	611921	613024	.	+	.	Parent=PVP01_0713000;coverage_threshold_of.5.reads_at_edge_of_window
PvP01_07_v1	UTR_finder_v2	5UTR	615410	615965	.	+	.	Parent=PVP01_0713100;coverage_threshold_of.5.reads_at_edge_of_window
PvP01_07_v1	UTR_finder_v2	5UTR	619980	622119	.	-	.	Parent=PVP01_0713200;coverage_threshold_of.5.reads_at_edge_of_window
PvP01_07_v1	UTR_finder_v2	5UTR	621162	622658	.	+	.	Parent=PVP01_0713300;coverage_threshold_of.5.reads_at_edge_of_window
PvP01_07_v1	UTR_finder_v2	5UTR	628064	629445	.	-	.	Parent=PVP01_0713400;coverage_threshold_of.5.reads_at_edge_of_window
PvP01_07_v1	UTR_finder_v2	5UTR	631488	631747	.	-	.	Parent=PVP01_0713500;coverage_threshold_of.5.reads_at_edge_of_window
PvP01_07_v1	UTR_finder_v2	5UTR	632167	634057	.	+	.	Parent=PVP01_0713600;coverage_threshold_of.5.reads_at_edge_of_window
PvP01_07_v1	UTR_finder_v2	5UTR	637436	637543	.	-	.	Parent=PVP01_0713700;coverage_threshold_of.5.reads_at_edge_of_window
PvP01_07_v1	UTR_finder_v2	5UTR	642865	644745	.	-	.	Parent=PVP01_0713800;coverage_threshold_of.5.reads_at_edge_of_window
PvP01_07_v1	UTR_finder_v2	5UTR	648042	648628	.	+	.	Parent=PVP01_0714000;coverage_threshold_of.5.reads_at_edge_of_window
PvP01_07_v1	UTR_finder_v2	5UTR	650514	651742	.	-	.	Parent=PVP01_0714100;coverage_threshold_of.5.reads_at_edge_of_window
PvP01_07_v1	UTR_finder_v2	5UTR	651169	652161	.	+	.	Parent=PVP01_0714200;coverage_threshold_of.5.reads_at_edge_of_window
PvP01_07_v1	UTR_finder_v2	5UTR	653695	654278	.	+	.	Parent=PVP01_0714300;coverage_threshold_of.5.reads_at_edge_of_window
PvP01_07_v1	UTR_finder_v2	5UTR	660056	661157	.	-	.	Parent=PVP01_0714400;coverage_threshold_of.5.reads_at_edge_of_window
PvP01_07_v1	UTR_finder_v2	5UTR	661605	663475	.	+	.	Parent=PVP01_0714500;coverage_threshold_of.5.reads_at_edge_of_window
PvP01_07_v1	UTR_finder_v2	5UTR	665361	665660	.	+	.	Parent=PVP01_0714600;coverage_threshold_of.35.reads_at_edge_of_window
PvP01_07_v1	UTR_finder_v2	5UTR	671617	672394	.	-	.	Parent=PVP01_0714700;coverage_threshold_of.5.reads_at_edge_of_window
PvP01_07_v1	UTR_finder_v2	5UTR	673410	673615	.	+	.	Parent=PVP01_0714800;coverage_threshold_of.5.reads_at_edge_of_window
PvP01_07_v1	UTR_finder_v2	5UTR	682374	682998	.	-	.	Parent=PVP01_0714900;coverage_threshold_of.10.reads_at_edge_of_window
PvP01_07_v1	UTR_finder_v2	5UTR	684449	686489	.	-	.	Parent=PVP01_0715000;coverage_threshold_of.5.reads_at_edge_of_window
PvP01_07_v1	UTR_finder_v2	5UTR	687636	690286	.	-	.	Parent=PVP01_0715100;coverage_threshold_of.5.reads_at_edge_of_window
PvP01_07_v1	UTR_finder_v2	5UTR	692441	693103	.	+	.	Parent=PVP01_0715200;coverage_threshold_of.5.reads_at_edge_of_window
PvP01_07_v1	UTR_finder_v2	5UTR	693946	694457	.	+	.	Parent=PVP01_0715300;coverage_threshold_of.20.reads_at_edge_of_window
PvP01_07_v1	UTR_finder_v2	5UTR	701288	701657	.	-	.	Parent=PVP01_0715400;coverage_threshold_of.10.reads_at_edge_of_window
PvP01_07_v1	UTR_finder_v2	5UTR	704163	704633	.	-	.	Parent=PVP01_0715500;coverage_threshold_of.15.reads_at_edge_of_window
PvP01_07_v1	UTR_finder_v2	5UTR	704664	705207	.	+	.	Parent=PVP01_0715600;coverage_threshold_of.5.reads_at_edge_of_window
PvP01_07_v1	UTR_finder_v2	5UTR	707529	707594	.	+	.	Parent=PVP01_0715700;coverage_threshold_of.15.reads_at_edge_of_window
PvP01_07_v1	UTR_finder_v2	5UTR	714628	715684	.	+	.	Parent=PVP01_0715900;coverage_threshold_of.10.reads_at_edge_of_window
PvP01_07_v1	UTR_finder_v2	5UTR	720458	721203	.	-	.	Parent=PVP01_0716000;coverage_threshold_of.5.reads_at_edge_of_window
PvP01_07_v1	UTR_finder_v2	5UTR	721031	722222	.	+	.	Parent=PVP01_0716100;coverage_threshold_of.5.reads_at_edge_of_window
PvP01_07_v1	UTR_finder_v2	5UTR	726351	727937	.	+	.	Parent=PVP01_0716300;coverage_threshold_of.5.reads_at_edge_of_window
PvP01_07_v1	UTR_finder_v2	5UTR	733527	734401	.	-	.	Parent=PVP01_0716400;coverage_threshold_of.5.reads_at_edge_of_window
PvP01_07_v1	UTR_finder_v2	5UTR	734240	737564	.	+	.	Parent=PVP01_0716500;coverage_threshold_of.5.reads_at_edge_of_window
PvP01_07_v1	UTR_finder_v2	5UTR	741818	742872	.	-	.	Parent=PVP01_0716600;coverage_threshold_of.10.reads_at_edge_of_window
PvP01_07_v1	UTR_finder_v2	5UTR	744337	745490	.	-	.	Parent=PVP01_0716700;coverage_threshold_of.5.reads_at_edge_of_window
PvP01_07_v1	UTR_finder_v2	5UTR	745410	746261	.	+	.	Parent=PVP01_0716800;coverage_threshold_of.5.reads_at_edge_of_window
PvP01_07_v1	UTR_finder_v2	5UTR	756539	757886	.	+	.	Parent=PVP01_0717000;coverage_threshold_of.5.reads_at_edge_of_window
PvP01_07_v1	UTR_finder_v2	5UTR	761980	762376	.	+	.	Parent=PVP01_0717100;coverage_threshold_of.5.reads_at_edge_of_window
PvP01_07_v1	UTR_finder_v2	5UTR	766598	766943	.	-	.	Parent=PVP01_0717200;coverage_threshold_of.5.reads_at_edge_of_window
PvP01_07_v1	UTR_finder_v2	5UTR	769269	770685	.	+	.	Parent=PVP01_0717300;coverage_threshold_of.5.reads_at_edge_of_window
PvP01_07_v1	UTR_finder_v2	5UTR	775435	779551	.	-	.	Parent=PVP01_0717400;coverage_threshold_of.5.reads_at_edge_of_window
PvP01_07_v1	UTR_finder_v2	5UTR	777446	780473	.	+	.	Parent=PVP01_0717500;coverage_threshold_of.5.reads_at_edge_of_window
PvP01_07_v1	UTR_finder_v2	5UTR	784588	785168	.	-	.	Parent=PVP01_0717600;coverage_threshold_of.5.reads_at_edge_of_window
PvP01_07_v1	UTR_finder_v2	5UTR	787626	788327	.	+	.	Parent=PVP01_0717700;coverage_threshold_of.5.reads_at_edge_of_window
PvP01_07_v1	UTR_finder_v2	5UTR	790305	790786	.	+	.	Parent=PVP01_0717800;coverage_threshold_of.30.reads_at_edge_of_window
PvP01_07_v1	UTR_finder_v2	5UTR	795291	795983	.	+	.	Parent=PVP01_0718000;coverage_threshold_of.20.reads_at_edge_of_window
PvP01_07_v1	UTR_finder_v2	5UTR	797940	798304	.	+	.	Parent=PVP01_0718100;coverage_threshold_of.60.reads_at_edge_of_window
PvP01_07_v1	UTR_finder_v2	5UTR	803042	804122	.	-	.	Parent=PVP01_0718200;coverage_threshold_of.5.reads_at_edge_of_window
PvP01_07_v1	UTR_finder_v2	5UTR	812809	814324	.	-	.	Parent=PVP01_0718300;coverage_threshold_of.5.reads_at_edge_of_window
PvP01_07_v1	UTR_finder_v2	5UTR	813248	815888	.	+	.	Parent=PVP01_0718400;coverage_threshold_of.5.reads_at_edge_of_window
PvP01_07_v1	UTR_finder_v2	5UTR	824078	825138	.	-	.	Parent=PVP01_0718600;coverage_threshold_of.5.reads_at_edge_of_window
PvP01_07_v1	UTR_finder_v2	5UTR	825185	825481	.	+	.	Parent=PVP01_0718700;coverage_threshold_of.5.reads_at_edge_of_window
PvP01_07_v1	UTR_finder_v2	5UTR	827302	827644	.	+	.	Parent=PVP01_0718800;coverage_threshold_of.5.reads_at_edge_of_window
PvP01_07_v1	UTR_finder_v2	5UTR	833472	834564	.	+	.	Parent=PVP01_0718900;coverage_threshold_of.5.reads_at_edge_of_window
PvP01_07_v1	UTR_finder_v2	5UTR	836496	836813	.	+	.	Parent=PVP01_0719000;coverage_threshold_of.10.reads_at_edge_of_window
PvP01_07_v1	UTR_finder_v2	5UTR	840568	842359	.	+	.	Parent=PVP01_0719100;coverage_threshold_of.55.reads_at_edge_of_window
PvP01_07_v1	UTR_finder_v2	5UTR	846950	848291	.	-	.	Parent=PVP01_0719200;coverage_threshold_of.5.reads_at_edge_of_window
PvP01_07_v1	UTR_finder_v2	5UTR	847610	848363	.	+	.	Parent=PVP01_0719300;coverage_threshold_of.5.reads_at_edge_of_window
PvP01_07_v1	UTR_finder_v2	5UTR	851665	851875	.	-	.	Parent=PVP01_0719400;coverage_threshold_of.5.reads_at_edge_of_window
PvP01_07_v1	UTR_finder_v2	5UTR	856444	857044	.	+	.	Parent=PVP01_0719600;coverage_threshold_of.5.reads_at_edge_of_window
PvP01_07_v1	UTR_finder_v2	5UTR	865813	866210	.	-	.	Parent=PVP01_0719700;coverage_threshold_of.5.reads_at_edge_of_window
PvP01_07_v1	UTR_finder_v2	5UTR	866678	867074	.	+	.	Parent=PVP01_0719800;coverage_threshold_of.5.reads_at_edge_of_window
PvP01_07_v1	UTR_finder_v2	5UTR	870124	870357	.	-	.	Parent=PVP01_0719900;coverage_threshold_of.5.reads_at_edge_of_window
PvP01_07_v1	UTR_finder_v2	5UTR	870406	870811	.	+	.	Parent=PVP01_0720000;coverage_threshold_of.5.reads_at_edge_of_window
PvP01_07_v1	UTR_finder_v2	5UTR	883255	884560	.	-	.	Parent=PVP01_0720300;coverage_threshold_of.5.reads_at_edge_of_window
PvP01_07_v1	UTR_finder_v2	5UTR	884110	884683	.	+	.	Parent=PVP01_0720400;coverage_threshold_of.5.reads_at_edge_of_window
PvP01_07_v1	UTR_finder_v2	5UTR	890892	892136	.	+	.	Parent=PVP01_0720600;coverage_threshold_of.35.reads_at_edge_of_window
PvP01_07_v1	UTR_finder_v2	5UTR	898941	900507	.	+	.	Parent=PVP01_0720700;coverage_threshold_of.5.reads_at_edge_of_window
PvP01_07_v1	UTR_finder_v2	5UTR	910173	911179	.	+	.	Parent=PVP01_0721000;coverage_threshold_of.20.reads_at_edge_of_window
PvP01_07_v1	UTR_finder_v2	5UTR	913223	914273	.	+	.	Parent=PVP01_0721100;coverage_threshold_of.5.reads_at_edge_of_window
PvP01_07_v1	UTR_finder_v2	5UTR	919481	920005	.	-	.	Parent=PVP01_0721200;coverage_threshold_of.30.reads_at_edge_of_window
PvP01_07_v1	UTR_finder_v2	5UTR	932664	933134	.	-	.	Parent=PVP01_0721300;coverage_threshold_of.5.reads_at_edge_of_window
PvP01_07_v1	UTR_finder_v2	5UTR	939341	939712	.	-	.	Parent=PVP01_0721600;coverage_threshold_of.5.reads_at_edge_of_window
PvP01_07_v1	UTR_finder_v2	5UTR	939718	940669	.	+	.	Parent=PVP01_0721700;coverage_threshold_of.5.reads_at_edge_of_window
PvP01_07_v1	UTR_finder_v2	5UTR	947230	948080	.	+	.	Parent=PVP01_0721900;coverage_threshold_of.5.reads_at_edge_of_window
PvP01_07_v1	UTR_finder_v2	5UTR	954380	954717	.	+	.	Parent=PVP01_0722000;coverage_threshold_of.5.reads_at_edge_of_window
PvP01_07_v1	UTR_finder_v2	5UTR	956348	957345	.	+	.	Parent=PVP01_0722100;coverage_threshold_of.5.reads_at_edge_of_window
PvP01_07_v1	UTR_finder_v2	5UTR	960101	961041	.	-	.	Parent=PVP01_0722200;coverage_threshold_of.5.reads_at_edge_of_window
PvP01_07_v1	UTR_finder_v2	5UTR	962732	963198	.	-	.	Parent=PVP01_0722300;coverage_threshold_of.15.reads_at_edge_of_window
PvP01_07_v1	UTR_finder_v2	5UTR	966981	967835	.	-	.	Parent=PVP01_0722400;coverage_threshold_of.5.reads_at_edge_of_window
PvP01_07_v1	UTR_finder_v2	5UTR	970311	972132	.	+	.	Parent=PVP01_0722500;coverage_threshold_of.5.reads_at_edge_of_window
PvP01_07_v1	UTR_finder_v2	5UTR	978466	979354	.	-	.	Parent=PVP01_0722600;coverage_threshold_of.5.reads_at_edge_of_window
PvP01_07_v1	UTR_finder_v2	5UTR	983931	986103	.	-	.	Parent=PVP01_0722800;coverage_threshold_of.5.reads_at_edge_of_window
PvP01_07_v1	UTR_finder_v2	5UTR	985826	987647	.	+	.	Parent=PVP01_0722900;coverage_threshold_of.5.reads_at_edge_of_window
PvP01_07_v1	UTR_finder_v2	5UTR	995854	996912	.	-	.	Parent=PVP01_0723000;coverage_threshold_of.5.reads_at_edge_of_window
PvP01_07_v1	UTR_finder_v2	5UTR	996634	997672	.	+	.	Parent=PVP01_0723100;coverage_threshold_of.5.reads_at_edge_of_window
PvP01_07_v1	UTR_finder_v2	5UTR	1010958	1011363	.	+	.	Parent=PVP01_0723500;coverage_threshold_of.80.reads_at_edge_of_window
PvP01_07_v1	UTR_finder_v2	5UTR	1015407	1016274	.	-	.	Parent=PVP01_0723600;coverage_threshold_of.5.reads_at_edge_of_window
PvP01_07_v1	UTR_finder_v2	5UTR	1017744	1018310	.	+	.	Parent=PVP01_0723700;coverage_threshold_of.5.reads_at_edge_of_window
PvP01_07_v1	UTR_finder_v2	5UTR	1021751	1022127	.	-	.	Parent=PVP01_0723800;coverage_threshold_of.15.reads_at_edge_of_window
PvP01_07_v1	UTR_finder_v2	5UTR	1025880	1027021	.	+	.	Parent=PVP01_0724000;coverage_threshold_of.5.reads_at_edge_of_window
PvP01_07_v1	UTR_finder_v2	5UTR	1029018	1029550	.	+	.	Parent=PVP01_0724100;coverage_threshold_of.25.reads_at_edge_of_window
PvP01_07_v1	UTR_finder_v2	5UTR	1032139	1032927	.	-	.	Parent=PVP01_0724200;coverage_threshold_of.5.reads_at_edge_of_window
PvP01_07_v1	UTR_finder_v2	5UTR	1034208	1034788	.	+	.	Parent=PVP01_0724300;coverage_threshold_of.5.reads_at_edge_of_window
PvP01_07_v1	UTR_finder_v2	5UTR	1039708	1042097	.	+	.	Parent=PVP01_0724400;coverage_threshold_of.5.reads_at_edge_of_window
PvP01_07_v1	UTR_finder_v2	5UTR	1044528	1044649	.	+	.	Parent=PVP01_0724500;coverage_threshold_of.5.reads_at_edge_of_window
PvP01_07_v1	UTR_finder_v2	5UTR	1059075	1061748	.	-	.	Parent=PVP01_0724600;coverage_threshold_of.5.reads_at_edge_of_window
PvP01_07_v1	UTR_finder_v2	5UTR	1063945	1064638	.	+	.	Parent=PVP01_0724700;coverage_threshold_of.5.reads_at_edge_of_window
PvP01_07_v1	UTR_finder_v2	5UTR	1066208	1066630	.	+	.	Parent=PVP01_0724800;coverage_threshold_of.10.reads_at_edge_of_window
PvP01_07_v1	UTR_finder_v2	5UTR	1074860	1075683	.	-	.	Parent=PVP01_0724900;coverage_threshold_of.5.reads_at_edge_of_window
PvP01_07_v1	UTR_finder_v2	5UTR	1082156	1083602	.	-	.	Parent=PVP01_0725000;coverage_threshold_of.5.reads_at_edge_of_window
PvP01_07_v1	UTR_finder_v2	5UTR	1089590	1089994	.	+	.	Parent=PVP01_0725200;coverage_threshold_of.35.reads_at_edge_of_window
PvP01_07_v1	UTR_finder_v2	5UTR	1096186	1096466	.	-	.	Parent=PVP01_0725300;coverage_threshold_of.25.reads_at_edge_of_window
PvP01_07_v1	UTR_finder_v2	5UTR	1098045	1098919	.	-	.	Parent=PVP01_0725400;coverage_threshold_of.25.reads_at_edge_of_window
PvP01_07_v1	UTR_finder_v2	5UTR	1098494	1099022	.	+	.	Parent=PVP01_0725500;coverage_threshold_of.5.reads_at_edge_of_window
PvP01_07_v1	UTR_finder_v2	5UTR	1100451	1105221	.	-	.	Parent=PVP01_0725600;coverage_threshold_of.5.reads_at_edge_of_window
PvP01_07_v1	UTR_finder_v2	5UTR	1105811	1106660	.	+	.	Parent=PVP01_0725700;coverage_threshold_of.5.reads_at_edge_of_window
PvP01_07_v1	UTR_finder_v2	5UTR	1111822	1112704	.	+	.	Parent=PVP01_0725800;coverage_threshold_of.20.reads_at_edge_of_window
PvP01_07_v1	UTR_finder_v2	5UTR	1120299	1122129	.	-	.	Parent=PVP01_0726000;coverage_threshold_of.5.reads_at_edge_of_window
PvP01_07_v1	UTR_finder_v2	5UTR	1121462	1122687	.	+	.	Parent=PVP01_0726100;coverage_threshold_of.5.reads_at_edge_of_window
PvP01_07_v1	UTR_finder_v2	5UTR	1126129	1127179	.	-	.	Parent=PVP01_0726200;coverage_threshold_of.5.reads_at_edge_of_window
PvP01_07_v1	UTR_finder_v2	5UTR	1126672	1127561	.	+	.	Parent=PVP01_0726300;coverage_threshold_of.5.reads_at_edge_of_window
PvP01_07_v1	UTR_finder_v2	5UTR	1131189	1133838	.	-	.	Parent=PVP01_0726400;coverage_threshold_of.5.reads_at_edge_of_window
PvP01_07_v1	UTR_finder_v2	5UTR	1133865	1134246	.	+	.	Parent=PVP01_0726500;coverage_threshold_of.5.reads_at_edge_of_window
PvP01_07_v1	UTR_finder_v2	5UTR	1137262	1138098	.	-	.	Parent=PVP01_0726600;coverage_threshold_of.25.reads_at_edge_of_window
PvP01_07_v1	UTR_finder_v2	5UTR	1137721	1138130	.	+	.	Parent=PVP01_0726650;coverage_threshold_of.5.reads_at_edge_of_window
PvP01_07_v1	UTR_finder_v2	5UTR	1141565	1143246	.	+	.	Parent=PVP01_0726800;coverage_threshold_of.5.reads_at_edge_of_window
PvP01_07_v1	UTR_finder_v2	5UTR	1146330	1146951	.	+	.	Parent=PVP01_0726900;coverage_threshold_of.5.reads_at_edge_of_window
PvP01_07_v1	UTR_finder_v2	5UTR	1148693	1148846	.	-	.	Parent=PVP01_0727000;coverage_threshold_of.5.reads_at_edge_of_window
PvP01_07_v1	UTR_finder_v2	5UTR	1160745	1160933	.	+	.	Parent=PVP01_0727300;coverage_threshold_of.5.reads_at_edge_of_window
PvP01_07_v1	UTR_finder_v2	5UTR	1162922	1163581	.	+	.	Parent=PVP01_0727400;coverage_threshold_of.10.reads_at_edge_of_window
PvP01_07_v1	UTR_finder_v2	5UTR	1164587	1165249	.	+	.	Parent=PVP01_0727500;coverage_threshold_of.20.reads_at_edge_of_window
PvP01_07_v1	UTR_finder_v2	5UTR	1167823	1168141	.	+	.	Parent=PVP01_0727600;coverage_threshold_of.5.reads_at_edge_of_window
PvP01_07_v1	UTR_finder_v2	5UTR	1171484	1172907	.	+	.	Parent=PVP01_0727700;coverage_threshold_of.5.reads_at_edge_of_window
PvP01_07_v1	UTR_finder_v2	5UTR	1178098	1179505	.	+	.	Parent=PVP01_0727900;coverage_threshold_of.5.reads_at_edge_of_window
PvP01_07_v1	UTR_finder_v2	5UTR	1189306	1190314	.	-	.	Parent=PVP01_0728100;coverage_threshold_of.5.reads_at_edge_of_window
PvP01_07_v1	UTR_finder_v2	5UTR	1192261	1192297	.	-	.	Parent=PVP01_0728200;coverage_threshold_of.5.reads_at_edge_of_window
PvP01_07_v1	UTR_finder_v2	5UTR	1192986	1193807	.	-	.	Parent=PVP01_0728300;coverage_threshold_of.25.reads_at_edge_of_window
PvP01_07_v1	UTR_finder_v2	5UTR	1193657	1194149	.	+	.	Parent=PVP01_0728400;coverage_threshold_of.5.reads_at_edge_of_window
PvP01_07_v1	UTR_finder_v2	5UTR	1195871	1196359	.	+	.	Parent=PVP01_0728500;coverage_threshold_of.15.reads_at_edge_of_window
PvP01_07_v1	UTR_finder_v2	5UTR	1205205	1205582	.	-	.	Parent=PVP01_0728700;coverage_threshold_of.5.reads_at_edge_of_window
PvP01_07_v1	UTR_finder_v2	5UTR	1230925	1231960	.	-	.	Parent=PVP01_0729100;coverage_threshold_of.20.reads_at_edge_of_window
PvP01_07_v1	UTR_finder_v2	5UTR	1235291	1235523	.	-	.	Parent=PVP01_0729200;coverage_threshold_of.5.reads_at_edge_of_window
PvP01_07_v1	UTR_finder_v2	5UTR	1235686	1236071	.	+	.	Parent=PVP01_0729300;coverage_threshold_of.5.reads_at_edge_of_window
PvP01_07_v1	UTR_finder_v2	5UTR	1238366	1239745	.	+	.	Parent=PVP01_0729400;coverage_threshold_of.5.reads_at_edge_of_window
PvP01_07_v1	UTR_finder_v2	5UTR	1264807	1265563	.	-	.	Parent=PVP01_0729600;coverage_threshold_of.90.reads_at_edge_of_window
PvP01_07_v1	UTR_finder_v2	5UTR	1268501	1269276	.	-	.	Parent=PVP01_0729700;coverage_threshold_of.5.reads_at_edge_of_window
PvP01_07_v1	UTR_finder_v2	5UTR	1269875	1272005	.	+	.	Parent=PVP01_0729800;coverage_threshold_of.5.reads_at_edge_of_window
PvP01_07_v1	UTR_finder_v2	5UTR	1280534	1281201	.	+	.	Parent=PVP01_0730100;coverage_threshold_of.5.reads_at_edge_of_window
PvP01_07_v1	UTR_finder_v2	5UTR	1284390	1286503	.	-	.	Parent=PVP01_0730200;coverage_threshold_of.5.reads_at_edge_of_window
PvP01_07_v1	UTR_finder_v2	5UTR	1286600	1287110	.	+	.	Parent=PVP01_0730300;coverage_threshold_of.5.reads_at_edge_of_window
PvP01_07_v1	UTR_finder_v2	5UTR	1292433	1292839	.	-	.	Parent=PVP01_0730500;coverage_threshold_of.25.reads_at_edge_of_window
PvP01_07_v1	UTR_finder_v2	5UTR	1295099	1296619	.	-	.	Parent=PVP01_0730600;coverage_threshold_of.15.reads_at_edge_of_window
PvP01_07_v1	UTR_finder_v2	5UTR	1296099	1296816	.	+	.	Parent=PVP01_0730700;coverage_threshold_of.5.reads_at_edge_of_window
[truncated: 2,920 more rows]

## Sheet: Table_S5
###### Siegel et al. 2020; Table S5: 3'UTRs for PVP01(based on RNA-seq data)
[truncated: 4,130 more rows]

[truncated: 5 more sheets: Table_S6, Table_S7, Table_S8, Table_S9, Table_S10]
